# Supplementary material for: High-throughput calculation screening for new silicon allotropes with monoclinic symmetry
Source: IUCrJ. 2023 Jun 17;10(Pt 4):464–74. doi: 10.1107/S2052252523004207 (PMC10324479; doi:10.1107/S2052252523004207)
Supplement: Supplementary file 2 [file m-10-00464-sup2.zip]

Archive with 88 entries (87 files):
- CIF files of 87 new silicon allotropes/
- CIF files of 87 new silicon allotropes/10-3-10-001422.cif
- CIF files of 87 new silicon allotropes/10-3-10-234853.cif
- CIF files of 87 new silicon allotropes/10-4-16-233217.cif
- CIF files of 87 new silicon allotropes/10-4-16-233838.cif
- CIF files of 87 new silicon allotropes/10-4-8-001420.cif
- CIF files of 87 new silicon allotropes/11-3-12-232445.cif
- CIF files of 87 new silicon allotropes/11-3-12-235011.cif
- CIF files of 87 new silicon allotropes/11-4-16-232321.cif
- CIF files of 87 new silicon allotropes/11-4-16-232635.cif
- CIF files of 87 new silicon allotropes/11-5-20-234816.cif
- CIF files of 87 new silicon allotropes/12-2-16-231721.cif
- CIF files of 87 new silicon allotropes/12-2-16-234627.cif
- CIF files of 87 new silicon allotropes/12-2-16-235920.cif
- CIF files of 87 new silicon allotropes/12-2-24-232652.cif
- CIF files of 87 new silicon allotropes/12-3-12-000320.cif
- CIF files of 87 new silicon allotropes/12-3-16-232333.cif
- CIF files of 87 new silicon allotropes/12-3-24--000329.cif
- CIF files of 87 new silicon allotropes/12-3-24--235436.cif
- CIF files of 87 new silicon allotropes/12-3-24-000121.cif
- CIF files of 87 new silicon allotropes/12-3-24-001050.cif
- CIF files of 87 new silicon allotropes/12-3-24-232006.cif
- CIF files of 87 new silicon allotropes/12-3-24-232650.cif
- CIF files of 87 new silicon allotropes/12-3-24-234019.cif
- CIF files of 87 new silicon allotropes/12-3-24-234118.cif
- CIF files of 87 new silicon allotropes/12-3-24-235221.cif
- CIF files of 87 new silicon allotropes/12-3-24-235933.cif
- CIF files of 87 new silicon allotropes/12-4-32-000929.cif
- CIF files of 87 new silicon allotropes/12-4-32-001357.cif
- CIF files of 87 new silicon allotropes/12-4-32-233851.cif
- CIF files of 87 new silicon allotropes/12-5-20-235525.cif
- CIF files of 87 new silicon allotropes/12-5-40-000356.cif
- CIF files of 87 new silicon allotropes/12-5-40-232334.cif
- CIF files of 87 new silicon allotropes/12-5-40-235831.cif
- CIF files of 87 new silicon allotropes/12-6-24-235351.cif
- CIF files of 87 new silicon allotropes/13-2-8-002729.cif
- CIF files of 87 new silicon allotropes/13-2-8-231921.cif
- CIF files of 87 new silicon allotropes/13-3-12-232202.cif
- CIF files of 87 new silicon allotropes/13-3-12-232304.cif
- CIF files of 87 new silicon allotropes/13-3-12-232508.cif
- CIF files of 87 new silicon allotropes/13-3-12-232717.cif
- CIF files of 87 new silicon allotropes/13-3-12-233214.cif
- CIF files of 87 new silicon allotropes/13-3-12-233948.cif
- CIF files of 87 new silicon allotropes/13-3-12-235231.cif
- CIF files of 87 new silicon allotropes/13-3-12-235342.cif
- CIF files of 87 new silicon allotropes/13-4-16-001718.cif
- CIF files of 87 new silicon allotropes/13-4-16-235907.cif
- CIF files of 87 new silicon allotropes/13-6-24-233744.cif
- CIF files of 87 new silicon allotropes/14-2-8-232118.cif
- CIF files of 87 new silicon allotropes/14-2-8-232552.cif
- CIF files of 87 new silicon allotropes/14-3-12-001732.cif
- CIF files of 87 new silicon allotropes/14-3-12-231751.cif
- CIF files of 87 new silicon allotropes/14-3-12-235423.cif
- CIF files of 87 new silicon allotropes/14-3-12-235501.cif
- CIF files of 87 new silicon allotropes/14-4-16-000223.cif
- CIF files of 87 new silicon allotropes/14-4-16-000321.cif
- CIF files of 87 new silicon allotropes/14-4-16-232103.cif
- CIF files of 87 new silicon allotropes/14-4-16-232446.cif
- CIF files of 87 new silicon allotropes/14-4-16-232843.cif
- CIF files of 87 new silicon allotropes/14-4-16-233726.cif
- CIF files of 87 new silicon allotropes/14-4-16-234845.cif
- CIF files of 87 new silicon allotropes/14-4-16-235340.cif
- CIF files of 87 new silicon allotropes/14-4-16-235403.cif
- CIF files of 87 new silicon allotropes/14-5-20-232541.cif
- CIF files of 87 new silicon allotropes/15-2-12-011815.cif
- CIF files of 87 new silicon allotropes/15-2-16-231909.cif
- CIF files of 87 new silicon allotropes/15-2-16-231933.cif
- CIF files of 87 new silicon allotropes/15-2-16-232050.cif
- CIF files of 87 new silicon allotropes/15-2-16-232558.cif
- CIF files of 87 new silicon allotropes/15-3-16-234156.cif
- CIF files of 87 new silicon allotropes/15-3-20-001715.cif
- CIF files of 87 new silicon allotropes/15-3-20-232008.cif
- CIF files of 87 new silicon allotropes/15-3-24-001219.cif
- CIF files of 87 new silicon allotropes/15-3-24-232148.cif
- CIF files of 87 new silicon allotropes/15-3-24-232448.cif
- CIF files of 87 new silicon allotropes/15-3-24-233315.cif
- CIF files of 87 new silicon allotropes/15-3-24-233430.cif
- CIF files of 87 new silicon allotropes/15-4-32-000249.cif
- CIF files of 87 new silicon allotropes/15-4-32-000324.cif
- CIF files of 87 new silicon allotropes/15-4-32-233050.cif
- CIF files of 87 new silicon allotropes/15-4-32-233356.cif
- CIF files of 87 new silicon allotropes/15-4-32-235759.cif
- CIF files of 87 new silicon allotropes/15-5-40-001314.cif
- CIF files of 87 new silicon allotropes/2-3-6-071501.cif
- CIF files of 87 new silicon allotropes/4-6-12-000235.cif
- CIF files of 87 new silicon allotropes/5-4-16-232315.cif
- CIF files of 87 new silicon allotropes/8-6-24-232931.cif
- CIF files of 87 new silicon allotropes/8-6-24-235459.cif
