# Supplementary material for: High-throughput calculation screening for new silicon allotropes with monoclinic symmetry
Source: IUCrJ. 2023 Jun 17;10(Pt 4):464–74. doi: 10.1107/S2052252523004207 (PMC10324479; doi:10.1107/S2052252523004207)
Supplement: Supplementary file 2 [file m-10-00464-sup2.zip › CIF files of 87 new silicon allotropes/10-3-10-001422.cif]

data_10-3-10-r46-id1-001422
_audit_creation_date              2022-08-06
_audit_creation_method            'Materials Studio'
_symmetry_space_group_name_H-M    'P2/M'
_symmetry_Int_Tables_number       10
_symmetry_cell_setting            monoclinic
loop_
_symmetry_equiv_pos_as_xyz
  x,y,z
  -x,y,-z
  -x,-y,-z
  x,-y,z
_cell_length_a                    6.3057
_cell_length_b                    8.6657
_cell_length_c                    3.7923
_cell_angle_alpha                 90.0000
_cell_angle_beta                  84.9341
_cell_angle_gamma                 90.0000
loop_
_atom_site_label
_atom_site_type_symbol
_atom_site_fract_x
_atom_site_fract_y
_atom_site_fract_z
_atom_site_U_iso_or_equiv
_atom_site_adp_type
_atom_site_occupancy
Si1    Si    0.31617   0.86170   0.44041   0.00000  Uiso   1.00
Si3    Si    0.18896   0.72788   0.94847   0.00000  Uiso   1.00
Si2    Si    0.61519   0.50000   0.21970   0.00000  Uiso   1.00
loop_
_geom_bond_atom_site_label_1
_geom_bond_atom_site_label_2
_geom_bond_distance
_geom_bond_site_symmetry_2
_ccdc_geom_bond_type
Si1    Si3     2.394   1_554 S
Si1    Si1     2.397   4_575 S
Si1    Si1     2.401   2_656 S
Si3    Si1     2.394   1_556 S
Si3    Si2     2.386   2_656 S
Si3    Si3     2.381   2_557 S
Si2    Si3     2.386   2_656 S
Si2    Si3     2.386   3_666 S
Si2    Si2     2.467   2_656 S
Si2    Si2     2.305   2_655 S
