# Supplementary material for: High-throughput calculation screening for new silicon allotropes with monoclinic symmetry
Source: IUCrJ. 2023 Jun 17;10(Pt 4):464–74. doi: 10.1107/S2052252523004207 (PMC10324479; doi:10.1107/S2052252523004207)
Supplement: Supplementary file 2 [file m-10-00464-sup2.zip › CIF files of 87 new silicon allotropes/10-4-16-233217.cif]

data_10-4-16-r4568-id0-233217
_audit_creation_date              2022-08-06
_audit_creation_method            'Materials Studio'
_symmetry_space_group_name_H-M    'P2/M'
_symmetry_Int_Tables_number       10
_symmetry_cell_setting            monoclinic
loop_
_symmetry_equiv_pos_as_xyz
  x,y,z
  -x,y,-z
  -x,-y,-z
  x,-y,z
_cell_length_a                    7.6045
_cell_length_b                    3.9074
_cell_length_c                    6.5645
_cell_angle_alpha                 90.0000
_cell_angle_beta                  69.3265
_cell_angle_gamma                 90.0000
loop_
_atom_site_label
_atom_site_type_symbol
_atom_site_fract_x
_atom_site_fract_y
_atom_site_fract_z
_atom_site_U_iso_or_equiv
_atom_site_adp_type
_atom_site_occupancy
Si1    Si    0.11813   0.50000   0.17356   0.00000  Uiso   1.00
Si3    Si    0.20782   0.50000   0.78692   0.00000  Uiso   1.00
Si2    Si    0.33600  -0.00000   0.58378   0.00000  Uiso   1.00
Si4    Si    0.15055  -0.00000   0.36083   0.00000  Uiso   1.00
loop_
_geom_bond_atom_site_label_1
_geom_bond_atom_site_label_2
_geom_bond_distance
_geom_bond_site_symmetry_2
_ccdc_geom_bond_type
Si1    Si3     2.399   2_556 S
Si1    Si4     2.367   .     S
Si1    Si4     2.367   1_565 S
Si1    Si3     2.384   1_554 S
Si3    Si1     2.399   2_556 S
Si3    Si1     2.384   1_556 S
Si3    Si2     2.372   1_565 S
Si2    Si4     2.364   .     S
Si2    Si3     2.372   1_545 S
Si2    Si2    33.124   2_651 S
Si4    Si1     2.367   1_545 S
Si4    Si4    31.876   2_551 S
