# Supplementary material for: High-throughput calculation screening for new silicon allotropes with monoclinic symmetry
Source: IUCrJ. 2023 Jun 17;10(Pt 4):464–74. doi: 10.1107/S2052252523004207 (PMC10324479; doi:10.1107/S2052252523004207)
Supplement: Supplementary file 2 [file m-10-00464-sup2.zip › CIF files of 87 new silicon allotropes/10-4-16-233838.cif]

data_10-4-16-r4568-id1-233838
_audit_creation_date              2022-08-06
_audit_creation_method            'Materials Studio'
_symmetry_space_group_name_H-M    'P2/M'
_symmetry_Int_Tables_number       10
_symmetry_cell_setting            monoclinic
loop_
_symmetry_equiv_pos_as_xyz
  x,y,z
  -x,y,-z
  -x,-y,-z
  x,-y,z
_cell_length_a                    8.1064
_cell_length_b                    3.9074
_cell_length_c                    6.5637
_cell_angle_alpha                 90.0000
_cell_angle_beta                  118.6135
_cell_angle_gamma                 90.0000
loop_
_atom_site_label
_atom_site_type_symbol
_atom_site_fract_x
_atom_site_fract_y
_atom_site_fract_z
_atom_site_U_iso_or_equiv
_atom_site_adp_type
_atom_site_occupancy
Si1    Si    0.70801  -0.00000   0.49498   0.00000  Uiso   1.00
Si3    Si    0.61782  -0.00000   0.79156   0.00000  Uiso   1.00
Si2    Si    0.16398   0.50000   0.58016   0.00000  Uiso   1.00
Si4    Si    0.34953   0.50000   0.98864   0.00000  Uiso   1.00
loop_
_geom_bond_atom_site_label_1
_geom_bond_atom_site_label_2
_geom_bond_distance
_geom_bond_site_symmetry_2
_ccdc_geom_bond_type
Si1    Si3     2.385   .     S
Si1    Si2     2.372   2_646 S
Si1    Si2     2.372   2_656 S
Si1    Si3     2.399   2_656 S
Si3    Si1     2.399   2_656 S
Si3    Si4     2.367   2_647 S
Si3    Si4     2.367   2_657 S
Si2    Si1     2.372   2_666 S
Si2    Si1     2.372   2_656 S
Si2    Si2     2.344   2_556 S
Si2    Si4     2.364   .     S
Si4    Si3     2.367   2_667 S
Si4    Si3     2.367   2_657 S
Si4    Si4     2.372   2_657 S
