# Supplementary material for: High-throughput calculation screening for new silicon allotropes with monoclinic symmetry
Source: IUCrJ. 2023 Jun 17;10(Pt 4):464–74. doi: 10.1107/S2052252523004207 (PMC10324479; doi:10.1107/S2052252523004207)
Supplement: Supplementary file 2 [file m-10-00464-sup2.zip › CIF files of 87 new silicon allotropes/11-3-12-232445.cif]

data_11-3-12-r468-id0-232445
_audit_creation_date              2022-08-06
_audit_creation_method            'Materials Studio'
_symmetry_space_group_name_H-M    'P21/M'
_symmetry_Int_Tables_number       11
_symmetry_cell_setting            monoclinic
loop_
_symmetry_equiv_pos_as_xyz
  x,y,z
  -x,y+1/2,-z
  -x,-y,-z
  x,-y+1/2,z
_cell_length_a                    6.9865
_cell_length_b                    6.8110
_cell_length_c                    5.8396
_cell_angle_alpha                 90.0000
_cell_angle_beta                  92.2435
_cell_angle_gamma                 90.0000
loop_
_atom_site_label
_atom_site_type_symbol
_atom_site_fract_x
_atom_site_fract_y
_atom_site_fract_z
_atom_site_U_iso_or_equiv
_atom_site_adp_type
_atom_site_occupancy
Si1    Si    0.35178   0.42630   0.53455   0.00000  Uiso   1.00
Si2    Si    0.84670   0.92534   0.80612   0.00000  Uiso   1.00
Si3    Si    0.19027   0.57495   0.83568   0.00000  Uiso   1.00
loop_
_geom_bond_atom_site_label_1
_geom_bond_atom_site_label_2
_geom_bond_distance
_geom_bond_site_symmetry_2
_ccdc_geom_bond_type
Si1    Si3     2.355   .     S
Si1    Si1     2.351   3_666 S
Si1    Si2     2.380   2_646 S
Si1    Si1     2.402   4     S
Si2    Si1     2.380   2_656 S
Si2    Si3     2.350   2_657 S
Si2    Si3     2.400   4_665 S
Si2    Si2     2.388   4_565 S
Si3    Si2     2.350   2_647 S
Si3    Si2     2.400   4_465 S
Si3    Si3     2.385   4_565 S
