# Supplementary material for: High-throughput calculation screening for new silicon allotropes with monoclinic symmetry
Source: IUCrJ. 2023 Jun 17;10(Pt 4):464–74. doi: 10.1107/S2052252523004207 (PMC10324479; doi:10.1107/S2052252523004207)
Supplement: Supplementary file 2 [file m-10-00464-sup2.zip › CIF files of 87 new silicon allotropes/11-4-16-232321.cif]

data_11-4-16-r45678-id0-232321
_audit_creation_date              2022-08-06
_audit_creation_method            'Materials Studio'
_symmetry_space_group_name_H-M    'P21/M'
_symmetry_Int_Tables_number       11
_symmetry_cell_setting            monoclinic
loop_
_symmetry_equiv_pos_as_xyz
  x,y,z
  -x,y+1/2,-z
  -x,-y,-z
  x,-y+1/2,z
_cell_length_a                    7.4434
_cell_length_b                    6.8006
_cell_length_c                    11.7649
_cell_angle_alpha                 90.0000
_cell_angle_beta                  38.1842
_cell_angle_gamma                 90.0000
loop_
_atom_site_label
_atom_site_type_symbol
_atom_site_fract_x
_atom_site_fract_y
_atom_site_fract_z
_atom_site_U_iso_or_equiv
_atom_site_adp_type
_atom_site_occupancy
Si1    Si    0.98074   0.07279   0.59865   0.00000  Uiso   1.00
Si2    Si    0.45692   0.42435   0.43437   0.00000  Uiso   1.00
Si3    Si    0.76655   0.07389   0.11547   0.00000  Uiso   1.00
Si4    Si    0.43736   0.07252   0.11873   0.00000  Uiso   1.00
loop_
_geom_bond_atom_site_label_1
_geom_bond_atom_site_label_2
_geom_bond_distance
_geom_bond_site_symmetry_2
_ccdc_geom_bond_type
Si1    Si1     2.410   4     S
Si1    Si2     2.351   4_655 S
Si1    Si1     2.325   3_756 S
Si1    Si4     2.335   3_656 S
Si2    Si1     2.351   4_455 S
Si2    Si2     2.371   4     S
Si2    Si2     2.326   3_666 S
Si2    Si3     2.407   4     S
Si3    Si4     2.420   .     S
Si3    Si2     2.407   4     S
Si3    Si3     2.395   4     S
Si3    Si3     2.372   3_755 S
Si4    Si1     2.335   3_656 S
Si4    Si4     2.414   4     S
Si4    Si4     2.356   3_655 S
