# Supplementary material for: High-throughput calculation screening for new silicon allotropes with monoclinic symmetry
Source: IUCrJ. 2023 Jun 17;10(Pt 4):464–74. doi: 10.1107/S2052252523004207 (PMC10324479; doi:10.1107/S2052252523004207)
Supplement: Supplementary file 2 [file m-10-00464-sup2.zip › CIF files of 87 new silicon allotropes/11-4-16-232635.cif]

data_11-4-16-r4568-id0-232635
_audit_creation_date              2022-08-06
_audit_creation_method            'Materials Studio'
_symmetry_space_group_name_H-M    'P21/M'
_symmetry_Int_Tables_number       11
_symmetry_cell_setting            monoclinic
loop_
_symmetry_equiv_pos_as_xyz
  x,y,z
  -x,y+1/2,-z
  -x,-y,-z
  x,-y+1/2,z
_cell_length_a                    10.8375
_cell_length_b                    6.5051
_cell_length_c                    5.9049
_cell_angle_alpha                 90.0000
_cell_angle_beta                  56.3233
_cell_angle_gamma                 90.0000
loop_
_atom_site_label
_atom_site_type_symbol
_atom_site_fract_x
_atom_site_fract_y
_atom_site_fract_z
_atom_site_U_iso_or_equiv
_atom_site_adp_type
_atom_site_occupancy
Si1    Si    0.22606   0.43291   0.58899   0.00000  Uiso   1.00
Si2    Si    0.61945   0.56702   0.90035   0.00000  Uiso   1.00
Si3    Si    0.99809   0.56475   0.68748   0.00000  Uiso   1.00
Si4    Si    0.76751   0.43220   0.04810   0.00000  Uiso   1.00
loop_
_geom_bond_atom_site_label_1
_geom_bond_atom_site_label_2
_geom_bond_distance
_geom_bond_site_symmetry_2
_ccdc_geom_bond_type
Si1    Si1     2.380   4     S
Si1    Si2     2.406   3_666 S
Si1    Si4     2.352   3_666 S
Si1    Si3     2.363   1_455 S
Si2    Si1     2.406   3_666 S
Si2    Si2     2.381   4_565 S
Si2    Si4     2.379   1_556 S
Si2    Si2     2.339   3_667 S
Si3    Si3     2.410   4_565 S
Si3    Si1     2.363   1_655 S
Si3    Si4     2.371   1_556 S
Si3    Si3     2.348   3_766 S
Si4    Si1     2.352   3_666 S
Si4    Si4     2.370   4     S
Si4    Si2     2.379   1_554 S
Si4    Si3     2.371   1_554 S
