# Supplementary material for: High-throughput calculation screening for new silicon allotropes with monoclinic symmetry
Source: IUCrJ. 2023 Jun 17;10(Pt 4):464–74. doi: 10.1107/S2052252523004207 (PMC10324479; doi:10.1107/S2052252523004207)
Supplement: Supplementary file 2 [file m-10-00464-sup2.zip › CIF files of 87 new silicon allotropes/11-5-20-234816.cif]

data_11-5-20-r4568-id0-234816
_audit_creation_date              2022-08-06
_audit_creation_method            'Materials Studio'
_symmetry_space_group_name_H-M    'P21/M'
_symmetry_Int_Tables_number       11
_symmetry_cell_setting            monoclinic
loop_
_symmetry_equiv_pos_as_xyz
  x,y,z
  -x,y+1/2,-z
  -x,-y,-z
  x,-y+1/2,z
_cell_length_a                    11.6148
_cell_length_b                    6.6791
_cell_length_c                    7.6882
_cell_angle_alpha                 90.0000
_cell_angle_beta                  131.1729
_cell_angle_gamma                 90.0000
loop_
_atom_site_label
_atom_site_type_symbol
_atom_site_fract_x
_atom_site_fract_y
_atom_site_fract_z
_atom_site_U_iso_or_equiv
_atom_site_adp_type
_atom_site_occupancy
Si1    Si    0.61747   0.92584   0.61221   0.00000  Uiso   1.00
Si2    Si    0.00846   0.93202   0.86343   0.00000  Uiso   1.00
Si3    Si    0.75859   0.93041   0.49192   0.00000  Uiso   1.00
Si4    Si    0.62797   0.42971   0.12111   0.00000  Uiso   1.00
Si5    Si    0.23833   0.06914   0.98543   0.00000  Uiso   1.00
loop_
_geom_bond_atom_site_label_1
_geom_bond_atom_site_label_2
_geom_bond_distance
_geom_bond_site_symmetry_2
_ccdc_geom_bond_type
Si1    Si3     2.353   .     S
Si1    Si1     2.349   4_565 S
Si1    Si1     2.282   3_676 S
Si1    Si5     2.357   3_667 S
Si2    Si5     2.356   1_565 S
Si2    Si2     2.431   4_565 S
Si2    Si2     2.412   3_577 S
Si2    Si3     2.380   1_455 S
Si3    Si2     2.380   1_655 S
Si3    Si3     2.410   4_565 S
Si3    Si4     2.368   4_565 S
Si4    Si3     2.368   4_565 S
Si4    Si4     2.401   4     S
Si4    Si5     2.372   2_656 S
Si4    Si4     2.428   3_665 S
Si5    Si1     2.357   3_667 S
Si5    Si2     2.356   1_545 S
Si5    Si4     2.372   2_646 S
Si5    Si5     2.416   4     S
