# Supplementary material for: High-throughput calculation screening for new silicon allotropes with monoclinic symmetry
Source: IUCrJ. 2023 Jun 17;10(Pt 4):464–74. doi: 10.1107/S2052252523004207 (PMC10324479; doi:10.1107/S2052252523004207)
Supplement: Supplementary file 2 [file m-10-00464-sup2.zip › CIF files of 87 new silicon allotropes/12-2-16-231721.cif]

data_12-2-16-r468-id0-231721-D
_audit_creation_date              2022-08-06
_audit_creation_method            'Materials Studio'
_symmetry_space_group_name_H-M    'C2/M'
_symmetry_Int_Tables_number       12
_symmetry_cell_setting            monoclinic
loop_
_symmetry_equiv_pos_as_xyz
  x,y,z
  -x,y,-z
  -x,-y,-z
  x,-y,z
  x+1/2,y+1/2,z
  -x+1/2,y+1/2,-z
  -x+1/2,-y+1/2,-z
  x+1/2,-y+1/2,z
_cell_length_a                    7.7530
_cell_length_b                    6.8845
_cell_length_c                    10.2385
_cell_angle_alpha                 90.0000
_cell_angle_beta                  138.9133
_cell_angle_gamma                 90.0000
loop_
_atom_site_label
_atom_site_type_symbol
_atom_site_fract_x
_atom_site_fract_y
_atom_site_fract_z
_atom_site_U_iso_or_equiv
_atom_site_adp_type
_atom_site_occupancy
Si1    Si    0.33391  -0.82601   0.32439   0.00000  Uiso   1.00
Si2    Si    1.10361  -0.82584   0.84277   0.00000  Uiso   1.00
loop_
_geom_bond_atom_site_label_1
_geom_bond_atom_site_label_2
_geom_bond_distance
_geom_bond_site_symmetry_2
_ccdc_geom_bond_type
Si1    Si2     2.384   2_656 S
Si1    Si1     2.396   4_535 S
Si1    Si1     2.367   2_656 S
Si1    Si2     2.347   7_636 S
Si2    Si1     2.384   2_656 S
Si2    Si1     2.347   7_636 S
Si2    Si2     2.398   4_535 S
Si2    Si2     2.365   7_737 S
