# Supplementary material for: High-throughput calculation screening for new silicon allotropes with monoclinic symmetry
Source: IUCrJ. 2023 Jun 17;10(Pt 4):464–74. doi: 10.1107/S2052252523004207 (PMC10324479; doi:10.1107/S2052252523004207)
Supplement: Supplementary file 2 [file m-10-00464-sup2.zip › CIF files of 87 new silicon allotropes/12-3-16-232333.cif]

data_12-3-16-r567-id0-232333
_audit_creation_date              2022-08-06
_audit_creation_method            'Materials Studio'
_symmetry_space_group_name_H-M    'C2/M'
_symmetry_Int_Tables_number       12
_symmetry_cell_setting            monoclinic
loop_
_symmetry_equiv_pos_as_xyz
  x,y,z
  -x,y,-z
  -x,-y,-z
  x,-y,z
  x+1/2,y+1/2,z
  -x+1/2,y+1/2,-z
  -x+1/2,-y+1/2,-z
  x+1/2,-y+1/2,z
_cell_length_a                    7.2028
_cell_length_b                    7.7137
_cell_length_c                    10.9370
_cell_angle_alpha                 90.0000
_cell_angle_beta                  146.2364
_cell_angle_gamma                 90.0000
loop_
_atom_site_label
_atom_site_type_symbol
_atom_site_fract_x
_atom_site_fract_y
_atom_site_fract_z
_atom_site_U_iso_or_equiv
_atom_site_adp_type
_atom_site_occupancy
Si1    Si    1.02728  -0.25734   0.62068   0.00000  Uiso   1.00
Si2    Si    0.70826  -0.00000   0.83081   0.00000  Uiso   1.00
Si3    Si   -0.35996   0.00000   0.17426   0.00000  Uiso   1.00
loop_
_geom_bond_atom_site_label_1
_geom_bond_atom_site_label_2
_geom_bond_distance
_geom_bond_site_symmetry_2
_ccdc_geom_bond_type
Si1    Si2     2.346   5_545 S
Si1    Si1     2.323   2_756 S
Si1    Si1     2.325   7_646 S
Si1    Si3     2.403   2_656 S
Si2    Si1     2.346   5_455 S
Si2    Si1     2.346   8_445 S
Si2    Si2     2.345   2_757 S
Si2    Si3     2.463   2_556 S
Si3    Si1     2.403   2_656 S
Si3    Si1     2.403   3_656 S
Si3    Si2     2.463   2_556 S
Si3    Si3     2.411   2_455 S
