# Supplementary material for: High-throughput calculation screening for new silicon allotropes with monoclinic symmetry
Source: IUCrJ. 2023 Jun 17;10(Pt 4):464–74. doi: 10.1107/S2052252523004207 (PMC10324479; doi:10.1107/S2052252523004207)
Supplement: Supplementary file 2 [file m-10-00464-sup2.zip › CIF files of 87 new silicon allotropes/12-4-32-000929.cif]

data_12-4-32-r4578-id0-000929
_audit_creation_date              2022-08-06
_audit_creation_method            'Materials Studio'
_symmetry_space_group_name_H-M    'C2/M'
_symmetry_Int_Tables_number       12
_symmetry_cell_setting            monoclinic
loop_
_symmetry_equiv_pos_as_xyz
  x,y,z
  -x,y,-z
  -x,-y,-z
  x,-y,z
  x+1/2,y+1/2,z
  -x+1/2,y+1/2,-z
  -x+1/2,-y+1/2,-z
  x+1/2,-y+1/2,z
_cell_length_a                    7.4427
_cell_length_b                    14.9482
_cell_length_c                    7.3087
_cell_angle_alpha                 90.0000
_cell_angle_beta                  104.3153
_cell_angle_gamma                 90.0000
loop_
_atom_site_label
_atom_site_type_symbol
_atom_site_fract_x
_atom_site_fract_y
_atom_site_fract_z
_atom_site_U_iso_or_equiv
_atom_site_adp_type
_atom_site_occupancy
Si1    Si    0.45134   0.58144   0.64345   0.00000  Uiso   1.00
Si2    Si    0.37423   0.07934   0.36171   0.00000  Uiso   1.00
Si3    Si    0.61098   0.84055   0.91011   0.00000  Uiso   1.00
Si4    Si    0.40779   0.67984   0.10926   0.00000  Uiso   1.00
loop_
_geom_bond_atom_site_label_1
_geom_bond_atom_site_label_2
_geom_bond_distance
_geom_bond_site_symmetry_2
_ccdc_geom_bond_type
Si1    Si4     2.365   2_656 S
Si1    Si1     2.382   2_656 S
Si1    Si1     2.435   4_565 S
Si1    Si2     2.414   6_556 S
Si2    Si1     2.414   6_546 S
Si2    Si2     2.372   4     S
Si2    Si3     2.345   3_666 S
Si2    Si2     2.392   2_656 S
Si3    Si2     2.345   3_666 S
Si3    Si4     2.346   8_566 S
Si3    Si4     2.409   2_656 S
Si3    Si3     2.351   2_657 S
Si4    Si1     2.365   2_656 S
Si4    Si3     2.346   8_464 S
Si4    Si3     2.409   2_656 S
Si4    Si4     2.349   2_655 S
