# Supplementary material for: High-throughput calculation screening for new silicon allotropes with monoclinic symmetry
Source: IUCrJ. 2023 Jun 17;10(Pt 4):464–74. doi: 10.1107/S2052252523004207 (PMC10324479; doi:10.1107/S2052252523004207)
Supplement: Supplementary file 2 [file m-10-00464-sup2.zip › CIF files of 87 new silicon allotropes/12-4-32-001357.cif]

data_12-4-32-r46-id1-001357
_audit_creation_date              2022-08-06
_audit_creation_method            'Materials Studio'
_symmetry_space_group_name_H-M    'C2/M'
_symmetry_Int_Tables_number       12
_symmetry_cell_setting            monoclinic
loop_
_symmetry_equiv_pos_as_xyz
  x,y,z
  -x,y,-z
  -x,-y,-z
  x,-y,z
  x+1/2,y+1/2,z
  -x+1/2,y+1/2,-z
  -x+1/2,-y+1/2,-z
  x+1/2,-y+1/2,z
_cell_length_a                    13.3955
_cell_length_b                    6.5593
_cell_length_c                    10.2360
_cell_angle_alpha                 90.0000
_cell_angle_beta                  130.9647
_cell_angle_gamma                 90.0000
loop_
_atom_site_label
_atom_site_type_symbol
_atom_site_fract_x
_atom_site_fract_y
_atom_site_fract_z
_atom_site_U_iso_or_equiv
_atom_site_adp_type
_atom_site_occupancy
Si1    Si    0.58863   0.18261   0.99903   0.00000  Uiso   1.00
Si2    Si    0.79249   0.31823   0.24492   0.00000  Uiso   1.00
Si3    Si    0.16405   0.31815   0.48941   0.00000  Uiso   1.00
Si4    Si    0.04179   0.18141   0.75005   0.00000  Uiso   1.00
loop_
_geom_bond_atom_site_label_1
_geom_bond_atom_site_label_2
_geom_bond_distance
_geom_bond_site_symmetry_2
_ccdc_geom_bond_type
Si1    Si1     2.396   4     S
Si1    Si2     2.360   1_556 S
Si1    Si1     2.388   2_657 S
Si1    Si4     2.364   8     S
Si2    Si1     2.360   1_554 S
Si2    Si2     2.385   4_565 S
Si2    Si3     2.379   2_656 S
Si2    Si4     2.364   2_656 S
Si3    Si2     2.379   2_656 S
Si3    Si3     2.344   7_556 S
Si3    Si3     2.386   4_565 S
Si3    Si4     2.357   2_556 S
Si4    Si1     2.364   8_455 S
Si4    Si2     2.364   2_656 S
Si4    Si3     2.357   2_556 S
Si4    Si4     2.380   4     S
