# Supplementary material for: High-throughput calculation screening for new silicon allotropes with monoclinic symmetry
Source: IUCrJ. 2023 Jun 17;10(Pt 4):464–74. doi: 10.1107/S2052252523004207 (PMC10324479; doi:10.1107/S2052252523004207)
Supplement: Supplementary file 2 [file m-10-00464-sup2.zip › CIF files of 87 new silicon allotropes/12-4-32-233851.cif]

data_12-4-32-r468-id1-233851
_audit_creation_date              2022-08-06
_audit_creation_method            'Materials Studio'
_symmetry_space_group_name_H-M    'C2/M'
_symmetry_Int_Tables_number       12
_symmetry_cell_setting            monoclinic
loop_
_symmetry_equiv_pos_as_xyz
  x,y,z
  -x,y,-z
  -x,-y,-z
  x,-y,z
  x+1/2,y+1/2,z
  -x+1/2,y+1/2,-z
  -x+1/2,-y+1/2,-z
  x+1/2,-y+1/2,z
_cell_length_a                    7.7657
_cell_length_b                    6.8779
_cell_length_c                    14.0445
_cell_angle_alpha                 90.0000
_cell_angle_beta                  106.1122
_cell_angle_gamma                 90.0000
loop_
_atom_site_label
_atom_site_type_symbol
_atom_site_fract_x
_atom_site_fract_y
_atom_site_fract_z
_atom_site_U_iso_or_equiv
_atom_site_adp_type
_atom_site_occupancy
Si1    Si    0.23589   0.32607   0.21556   0.00000  Uiso   1.00
Si2    Si    0.88784   0.82490   0.54376   0.00000  Uiso   1.00
Si3    Si    0.50761   0.82536   0.29941   0.00000  Uiso   1.00
Si4    Si    0.34530   0.82801   0.96087   0.00000  Uiso   1.00
loop_
_geom_bond_atom_site_label_1
_geom_bond_atom_site_label_2
_geom_bond_distance
_geom_bond_site_symmetry_2
_ccdc_geom_bond_type
Si1    Si3     2.355   4_565 S
Si1    Si1     2.393   4_565 S
Si1    Si3     2.385   5_445 S
Si1    Si4     2.381   6_546 S
Si2    Si2     2.386   7_666 S
Si2    Si2     2.409   4_575 S
Si2    Si2     2.395   2_756 S
Si2    Si3     2.363   7_666 S
Si3    Si1     2.355   4_565 S
Si3    Si1     2.385   5     S
Si3    Si2     2.363   7_666 S
Si3    Si3     2.402   4_575 S
Si4    Si1     2.381   6_556 S
Si4    Si4     2.348   2_657 S
Si4    Si4     2.335   7_567 S
Si4    Si4     2.366   4_575 S
