# Supplementary material for: High-throughput calculation screening for new silicon allotropes with monoclinic symmetry
Source: IUCrJ. 2023 Jun 17;10(Pt 4):464–74. doi: 10.1107/S2052252523004207 (PMC10324479; doi:10.1107/S2052252523004207)
Supplement: Supplementary file 2 [file m-10-00464-sup2.zip › CIF files of 87 new silicon allotropes/12-5-20-235525.cif]

data_12-5-20-r567-id0-235525-D
_audit_creation_date              2022-08-06
_audit_creation_method            'Materials Studio'
_symmetry_space_group_name_H-M    'C2/M'
_symmetry_Int_Tables_number       12
_symmetry_cell_setting            monoclinic
loop_
_symmetry_equiv_pos_as_xyz
  x,y,z
  -x,y,-z
  -x,-y,-z
  x,-y,z
  x+1/2,y+1/2,z
  -x+1/2,y+1/2,-z
  -x+1/2,-y+1/2,-z
  x+1/2,-y+1/2,z
_cell_length_a                    17.8824
_cell_length_b                    3.8875
_cell_length_c                    19.7199
_cell_angle_alpha                 90.0000
_cell_angle_beta                  162.1732
_cell_angle_gamma                 90.0000
loop_
_atom_site_label
_atom_site_type_symbol
_atom_site_fract_x
_atom_site_fract_y
_atom_site_fract_z
_atom_site_U_iso_or_equiv
_atom_site_adp_type
_atom_site_occupancy
Si1    Si    0.48552   0.50000  -0.66025   0.00000  Uiso   1.00
Si3    Si    0.35927   0.50000  -0.88610   0.00000  Uiso   1.00
Si4    Si    0.79732   0.50000  -0.18965   0.00000  Uiso   1.00
Si5    Si    0.20864   0.50000  -0.32698   0.00000  Uiso   1.00
Si2    Si    0.73073   1.00000  -0.42591   0.00000  Uiso   1.00
loop_
_geom_bond_atom_site_label_1
_geom_bond_atom_site_label_2
_geom_bond_distance
_geom_bond_site_symmetry_2
_ccdc_geom_bond_type
Si1    Si3     2.406   .     S
Si1    Si2     2.404   1_545 S
Si1    Si4     2.416   2_654 S
Si3    Si2     2.392   6_644 S
Si3    Si3     2.409   6_553 S
Si3    Si3     2.409   6_543 S
Si4    Si1     2.416   2_654 S
Si4    Si5     2.335   5_545 S
Si4    Si5     2.335   5     S
Si4    Si4     2.293   2_755 S
Si5    Si2     2.330   5_445 S
Si5    Si4     2.335   5_445 S
Si5    Si4     2.335   5_455 S
Si5    Si5     2.301   2_554 S
Si2    Si1     2.404   1_565 S
Si2    Si3     2.392   6_654 S
Si2    Si5     2.330   5     S
