# Supplementary material for: High-throughput calculation screening for new silicon allotropes with monoclinic symmetry
Source: IUCrJ. 2023 Jun 17;10(Pt 4):464–74. doi: 10.1107/S2052252523004207 (PMC10324479; doi:10.1107/S2052252523004207)
Supplement: Supplementary file 2 [file m-10-00464-sup2.zip › CIF files of 87 new silicon allotropes/12-5-40-000356.cif]

data_12-5-40-r468-id2-000356
_audit_creation_date              2022-08-06
_audit_creation_method            'Materials Studio'
_symmetry_space_group_name_H-M    'C2/M'
_symmetry_Int_Tables_number       12
_symmetry_cell_setting            monoclinic
loop_
_symmetry_equiv_pos_as_xyz
  x,y,z
  -x,y,-z
  -x,-y,-z
  x,-y,z
  x+1/2,y+1/2,z
  -x+1/2,y+1/2,-z
  -x+1/2,-y+1/2,-z
  x+1/2,-y+1/2,z
_cell_length_a                    7.7121
_cell_length_b                    7.5311
_cell_length_c                    19.4710
_cell_angle_alpha                 90.0000
_cell_angle_beta                  119.3157
_cell_angle_gamma                 90.0000
loop_
_atom_site_label
_atom_site_type_symbol
_atom_site_fract_x
_atom_site_fract_y
_atom_site_fract_z
_atom_site_U_iso_or_equiv
_atom_site_adp_type
_atom_site_occupancy
Si1    Si    0.40472  -0.66125   0.43059   0.00000  Uiso   1.00
Si2    Si    0.93468  -0.33833   0.83014   0.00000  Uiso   1.00
Si3    Si    1.10568  -0.65862   0.97133   0.00000  Uiso   1.00
Si4    Si    0.11727  -0.83892   0.37385   0.00000  Uiso   1.00
Si5    Si    1.07343  -0.83823   0.76688   0.00000  Uiso   1.00
loop_
_geom_bond_atom_site_label_1
_geom_bond_atom_site_label_2
_geom_bond_distance
_geom_bond_site_symmetry_2
_ccdc_geom_bond_type
Si1    Si4     2.351   .     S
Si1    Si1     2.429   4_545 S
Si1    Si1     2.361   2_656 S
Si1    Si4     2.383   8_535 S
Si2    Si5     2.392   4_545 S
Si2    Si2     2.435   4_545 S
Si2    Si3     2.397   4_545 S
Si2    Si5     2.433   5_455 S
Si3    Si2     2.397   4_545 S
Si3    Si3     2.384   2_757 S
Si3    Si3     2.389   4_545 S
Si3    Si3     2.380   7_737 S
Si4    Si1     2.383   8_435 S
Si4    Si4     2.426   4_535 S
Si4    Si5     2.393   2_656 S
Si5    Si2     2.392   4_545 S
Si5    Si2     2.433   5_545 S
Si5    Si4     2.393   2_656 S
Si5    Si5     2.437   4_535 S
