# Supplementary material for: High-throughput calculation screening for new silicon allotropes with monoclinic symmetry
Source: IUCrJ. 2023 Jun 17;10(Pt 4):464–74. doi: 10.1107/S2052252523004207 (PMC10324479; doi:10.1107/S2052252523004207)
Supplement: Supplementary file 2 [file m-10-00464-sup2.zip › CIF files of 87 new silicon allotropes/12-5-40-232334.cif]

data_12-5-40-r468-id0-232334
_audit_creation_date              2022-08-06
_audit_creation_method            'Materials Studio'
_symmetry_space_group_name_H-M    'C2/M'
_symmetry_Int_Tables_number       12
_symmetry_cell_setting            monoclinic
loop_
_symmetry_equiv_pos_as_xyz
  x,y,z
  -x,y,-z
  -x,-y,-z
  x,-y,z
  x+1/2,y+1/2,z
  -x+1/2,y+1/2,-z
  -x+1/2,-y+1/2,-z
  x+1/2,-y+1/2,z
_cell_length_a                    7.8030
_cell_length_b                    6.8509
_cell_length_c                    17.7807
_cell_angle_alpha                 90.0000
_cell_angle_beta                  108.9558
_cell_angle_gamma                 90.0000
loop_
_atom_site_label
_atom_site_type_symbol
_atom_site_fract_x
_atom_site_fract_y
_atom_site_fract_z
_atom_site_U_iso_or_equiv
_atom_site_adp_type
_atom_site_occupancy
Si1    Si    0.33813  -0.82439   0.46409   0.00000  Uiso   1.00
Si2    Si   -0.43068  -0.17548   0.07040   0.00000  Uiso   1.00
Si3    Si    0.76140  -0.32442   0.66379   0.00000  Uiso   1.00
Si4    Si    0.45490  -0.32444   0.26477   0.00000  Uiso   1.00
Si5    Si    1.14926  -0.32605   0.86210   0.00000  Uiso   1.00
loop_
_geom_bond_atom_site_label_1
_geom_bond_atom_site_label_2
_geom_bond_distance
_geom_bond_site_symmetry_2
_ccdc_geom_bond_type
Si1    Si3     2.380   3_646 S
Si1    Si1     2.432   2_656 S
Si1    Si1     2.388   7_536 S
Si1    Si1     2.406   4_535 S
Si2    Si2     2.404   4     S
Si2    Si5     2.369   2_656 S
Si2    Si5     2.383   7_546 S
Si2    Si2     2.383   2_455 S
Si3    Si1     2.380   3_646 S
Si3    Si3     2.406   4_545 S
Si3    Si4     2.393   7_646 S
Si3    Si4     2.420   2_656 S
Si4    Si3     2.393   7_646 S
Si4    Si3     2.420   2_656 S
Si4    Si4     2.405   4_545 S
Si4    Si5     2.371   7_646 S
Si5    Si2     2.369   2_656 S
Si5    Si2     2.383   7_546 S
Si5    Si4     2.371   7_646 S
Si5    Si5     2.383   4_545 S
