# Supplementary material for: High-throughput calculation screening for new silicon allotropes with monoclinic symmetry
Source: IUCrJ. 2023 Jun 17;10(Pt 4):464–74. doi: 10.1107/S2052252523004207 (PMC10324479; doi:10.1107/S2052252523004207)
Supplement: Supplementary file 2 [file m-10-00464-sup2.zip › CIF files of 87 new silicon allotropes/12-5-40-235831.cif]

data_12-5-40-r468-id1-235831
_audit_creation_date              2022-08-06
_audit_creation_method            'Materials Studio'
_symmetry_space_group_name_H-M    'C2/M'
_symmetry_Int_Tables_number       12
_symmetry_cell_setting            monoclinic
loop_
_symmetry_equiv_pos_as_xyz
  x,y,z
  -x,y,-z
  -x,-y,-z
  x,-y,z
  x+1/2,y+1/2,z
  -x+1/2,y+1/2,-z
  -x+1/2,-y+1/2,-z
  x+1/2,-y+1/2,z
_cell_length_a                    7.8275
_cell_length_b                    7.0368
_cell_length_c                    17.9825
_cell_angle_alpha                 90.0000
_cell_angle_beta                  110.0407
_cell_angle_gamma                 90.0000
loop_
_atom_site_label
_atom_site_type_symbol
_atom_site_fract_x
_atom_site_fract_y
_atom_site_fract_z
_atom_site_U_iso_or_equiv
_atom_site_adp_type
_atom_site_occupancy
Si1    Si   -0.83884  -0.17352   0.03467   0.00000  Uiso   1.00
Si2    Si    0.65863  -0.16950   0.36748   0.00000  Uiso   1.00
Si3    Si    0.43348  -0.17088   0.42939   0.00000  Uiso   1.00
Si4    Si    1.47731  -0.17231   0.77239   0.00000  Uiso   1.00
Si5    Si   -0.25746  -0.17243   0.15974   0.00000  Uiso   1.00
loop_
_geom_bond_atom_site_label_1
_geom_bond_atom_site_label_2
_geom_bond_distance
_geom_bond_site_symmetry_2
_ccdc_geom_bond_type
Si1    Si1     2.442   4     S
Si1    Si1     2.416   7_345 S
Si1    Si5     2.379   8_445 S
Si1    Si1     2.401   2_355 S
Si2    Si3     2.385   .     S
Si2    Si2     2.385   4     S
Si2    Si3     2.343   8_545 S
Si2    Si4     2.372   2_756 S
Si3    Si2     2.343   8_445 S
Si3    Si3     2.405   4     S
Si3    Si3     2.392   2_656 S
Si4    Si2     2.372   2_756 S
Si4    Si5     2.379   7_646 S
Si4    Si5     2.427   2_656 S
Si4    Si4     2.425   4     S
Si5    Si1     2.379   8_545 S
Si5    Si4     2.379   7_646 S
Si5    Si4     2.427   2_656 S
Si5    Si5     2.427   4     S
