# Supplementary material for: High-throughput calculation screening for new silicon allotropes with monoclinic symmetry
Source: IUCrJ. 2023 Jun 17;10(Pt 4):464–74. doi: 10.1107/S2052252523004207 (PMC10324479; doi:10.1107/S2052252523004207)
Supplement: Supplementary file 2 [file m-10-00464-sup2.zip › CIF files of 87 new silicon allotropes/12-6-24-235351.cif]

data_12-6-24-r45678-id0-235351-D
_audit_creation_date              2022-08-06
_audit_creation_method            'Materials Studio'
_symmetry_space_group_name_H-M    'C2/M'
_symmetry_Int_Tables_number       12
_symmetry_cell_setting            monoclinic
loop_
_symmetry_equiv_pos_as_xyz
  x,y,z
  -x,y,-z
  -x,-y,-z
  x,-y,z
  x+1/2,y+1/2,z
  -x+1/2,y+1/2,-z
  -x+1/2,-y+1/2,-z
  x+1/2,-y+1/2,z
_cell_length_a                    18.9224
_cell_length_b                    3.8824
_cell_length_c                    21.6508
_cell_angle_alpha                 90.0000
_cell_angle_beta                  160.5977
_cell_angle_gamma                 90.0000
loop_
_atom_site_label
_atom_site_type_symbol
_atom_site_fract_x
_atom_site_fract_y
_atom_site_fract_z
_atom_site_U_iso_or_equiv
_atom_site_adp_type
_atom_site_occupancy
Si1    Si   -0.15736   0.50000  -0.86515   0.00000  Uiso   1.00
Si3    Si    0.53177   0.50000  -0.18697   0.00000  Uiso   1.00
Si4    Si    0.19739   0.50000  -0.41473   0.00000  Uiso   1.00
Si6    Si   -0.67862   0.50000  -0.63171   0.00000  Uiso   1.00
Si2    Si    0.31461   0.00000  -0.15577   0.00000  Uiso   1.00
Si5    Si   -0.64882   0.00000  -0.74958   0.00000  Uiso   1.00
loop_
_geom_bond_atom_site_label_1
_geom_bond_atom_site_label_2
_geom_bond_distance
_geom_bond_site_symmetry_2
_ccdc_geom_bond_type
Si1    Si3     2.415   1_454 S
Si1    Si3     2.373   6_554 S
Si1    Si3     2.373   6_544 S
Si1    Si5     2.350   5     S
Si3    Si4     2.344   .     S
Si3    Si1     2.415   1_656 S
Si3    Si1     2.373   6_554 S
Si3    Si1     2.373   6_544 S
Si4    Si6     2.362   6_454 S
Si4    Si6     2.362   6_444 S
Si4    Si5     2.425   5     S
Si6    Si2     2.336   6_454 S
Si6    Si4     2.362   6_454 S
Si6    Si4     2.362   6_444 S
Si6    Si6     2.344   2_454 S
Si2    Si5     2.384   6_444 S
Si2    Si5     2.384   6_454 S
Si2    Si2     2.334   2_655 S
Si2    Si6     2.336   6_444 S
Si5    Si1     2.350   5_445 S
Si5    Si2     2.384   6_444 S
Si5    Si2     2.384   6_454 S
Si5    Si4     2.425   5_445 S
