# Supplementary material for: High-throughput calculation screening for new silicon allotropes with monoclinic symmetry
Source: IUCrJ. 2023 Jun 17;10(Pt 4):464–74. doi: 10.1107/S2052252523004207 (PMC10324479; doi:10.1107/S2052252523004207)
Supplement: Supplementary file 2 [file m-10-00464-sup2.zip › CIF files of 87 new silicon allotropes/13-2-8-002729.cif]

data_P2\c\Si
_audit_creation_date              2022-08-06
_audit_creation_method            'Materials Studio'
_symmetry_space_group_name_H-M    'P2/C'
_symmetry_Int_Tables_number       13
_symmetry_cell_setting            monoclinic
loop_
_symmetry_equiv_pos_as_xyz
  x,y,z
  -x,y,-z+1/2
  -x,-y,-z
  x,-y,z+1/2
_cell_length_a                    3.7578
_cell_length_b                    7.0686
_cell_length_c                    6.6700
_cell_angle_alpha                 90.0000
_cell_angle_beta                  115.6266
_cell_angle_gamma                 90.0000
loop_
_atom_site_label
_atom_site_type_symbol
_atom_site_fract_x
_atom_site_fract_y
_atom_site_fract_z
_atom_site_U_iso_or_equiv
_atom_site_adp_type
_atom_site_occupancy
Si1    Si    0.66172  -0.62289   0.63008   0.00000  Uiso   1.00
Si5    Si   -0.69421  -0.90805   0.05577   0.00000  Uiso   1.00
loop_
_geom_bond_atom_site_label_1
_geom_bond_atom_site_label_2
_geom_bond_distance
_geom_bond_site_symmetry_2
_ccdc_geom_bond_type
Si1    Si1     2.384   3_646 S
Si1    Si1     2.346   2_756 S
Si1    Si1     2.391   2_656 S
Si1    Si5     2.397   2     S
Si5    Si1     2.397   2     S
Si5    Si5     2.361   2_455 S
Si5    Si5     2.459   3_335 S
Si5    Si5     2.305   3_435 S
