# Supplementary material for: High-throughput calculation screening for new silicon allotropes with monoclinic symmetry
Source: IUCrJ. 2023 Jun 17;10(Pt 4):464–74. doi: 10.1107/S2052252523004207 (PMC10324479; doi:10.1107/S2052252523004207)
Supplement: Supplementary file 2 [file m-10-00464-sup2.zip › CIF files of 87 new silicon allotropes/13-3-12-232508.cif]

data_13-3-12-r6-id1-232508
_audit_creation_date              2022-08-06
_audit_creation_method            'Materials Studio'
_symmetry_space_group_name_H-M    'P2/C'
_symmetry_Int_Tables_number       13
_symmetry_cell_setting            monoclinic
loop_
_symmetry_equiv_pos_as_xyz
  x,y,z
  -x,y,-z+1/2
  -x,-y,-z
  x,-y,z+1/2
_cell_length_a                    9.8130
_cell_length_b                    3.7603
_cell_length_c                    6.6516
_cell_angle_alpha                 90.0000
_cell_angle_beta                  73.8440
_cell_angle_gamma                 90.0000
loop_
_atom_site_label
_atom_site_type_symbol
_atom_site_fract_x
_atom_site_fract_y
_atom_site_fract_z
_atom_site_U_iso_or_equiv
_atom_site_adp_type
_atom_site_occupancy
Si1    Si    0.11373   0.32740   0.95082   0.00000  Uiso   1.00
Si2    Si    0.54380   0.75547   0.89705   0.00000  Uiso   1.00
Si3    Si    0.20479   0.80633   0.73676   0.00000  Uiso   1.00
loop_
_geom_bond_atom_site_label_1
_geom_bond_atom_site_label_2
_geom_bond_distance
_geom_bond_site_symmetry_2
_ccdc_geom_bond_type
Si1    Si3     2.441   1_545 S
Si1    Si3     2.370   4_565 S
Si1    Si1     2.506   3_567 S
Si2    Si2     2.346   2_656 S
Si2    Si3     2.386   2_656 S
Si2    Si2     2.377   3_667 S
Si2    Si2     2.311   3_677 S
Si3    Si1     2.441   1_565 S
Si3    Si1     2.370   4_564 S
Si3    Si2     2.386   2_656 S
