# Supplementary material for: High-throughput calculation screening for new silicon allotropes with monoclinic symmetry
Source: IUCrJ. 2023 Jun 17;10(Pt 4):464–74. doi: 10.1107/S2052252523004207 (PMC10324479; doi:10.1107/S2052252523004207)
Supplement: Supplementary file 2 [file m-10-00464-sup2.zip › CIF files of 87 new silicon allotropes/13-3-12-233214.cif]

data_13-3-12-r5678-id0-233214
_audit_creation_date              2022-08-06
_audit_creation_method            'Materials Studio'
_symmetry_space_group_name_H-M    'P2/C'
_symmetry_Int_Tables_number       13
_symmetry_cell_setting            monoclinic
loop_
_symmetry_equiv_pos_as_xyz
  x,y,z
  -x,y,-z+1/2
  -x,-y,-z
  x,-y,z+1/2
_cell_length_a                    10.0662
_cell_length_b                    5.6685
_cell_length_c                    7.1856
_cell_angle_alpha                 90.0000
_cell_angle_beta                  140.6506
_cell_angle_gamma                 90.0000
loop_
_atom_site_label
_atom_site_type_symbol
_atom_site_fract_x
_atom_site_fract_y
_atom_site_fract_z
_atom_site_U_iso_or_equiv
_atom_site_adp_type
_atom_site_occupancy
Si1    Si    0.32169  -0.07635   0.31054   0.00000  Uiso   1.00
Si2    Si    0.38734  -0.55283   0.75380   0.00000  Uiso   1.00
Si3    Si    0.18440  -0.20841  -0.54107   0.00000  Uiso   1.00
loop_
_geom_bond_atom_site_label_1
_geom_bond_atom_site_label_2
_geom_bond_distance
_geom_bond_site_symmetry_2
_ccdc_geom_bond_type
Si1    Si2     2.332   4_544 S
Si1    Si3     2.345   4     S
Si1    Si3     2.426   1_556 S
Si1    Si1     2.436   3_656 S
Si2    Si1     2.332   4_545 S
Si2    Si3     2.404   1_556 S
Si2    Si2     2.369   3_647 S
Si2    Si2     2.311   2_656 S
Si3    Si1     2.345   4_554 S
Si3    Si1     2.426   1_554 S
Si3    Si2     2.404   1_554 S
Si3    Si3     2.358   2_553 S
