# Supplementary material for: High-throughput calculation screening for new silicon allotropes with monoclinic symmetry
Source: IUCrJ. 2023 Jun 17;10(Pt 4):464–74. doi: 10.1107/S2052252523004207 (PMC10324479; doi:10.1107/S2052252523004207)
Supplement: Supplementary file 2 [file m-10-00464-sup2.zip › CIF files of 87 new silicon allotropes/13-3-12-235342.cif]

data_13-3-12-r4567-id2-235342
_audit_creation_date              2022-08-06
_audit_creation_method            'Materials Studio'
_symmetry_space_group_name_H-M    'P2/C'
_symmetry_Int_Tables_number       13
_symmetry_cell_setting            monoclinic
loop_
_symmetry_equiv_pos_as_xyz
  x,y,z
  -x,y,-z+1/2
  -x,-y,-z
  x,-y,z+1/2
_cell_length_a                    9.9643
_cell_length_b                    5.6999
_cell_length_c                    9.0353
_cell_angle_alpha                 90.0000
_cell_angle_beta                  150.3792
_cell_angle_gamma                 90.0000
loop_
_atom_site_label
_atom_site_type_symbol
_atom_site_fract_x
_atom_site_fract_y
_atom_site_fract_z
_atom_site_U_iso_or_equiv
_atom_site_adp_type
_atom_site_occupancy
Si1    Si    0.69238   0.90771   0.24193   0.00000  Uiso   1.00
Si2    Si    0.04804   0.77748   0.42034   0.00000  Uiso   1.00
Si3    Si    0.38942   0.51994   0.26799   0.00000  Uiso   1.00
loop_
_geom_bond_atom_site_label_1
_geom_bond_atom_site_label_2
_geom_bond_distance
_geom_bond_site_symmetry_2
_ccdc_geom_bond_type
Si1    Si3     2.330   2_655 S
Si1    Si2     2.403   1_655 S
Si1    Si1     2.404   3_675 S
Si1    Si2     2.345   3_676 S
Si2    Si1     2.403   1_455 S
Si2    Si3     2.395   4_565 S
Si2    Si1     2.345   3_676 S
Si2    Si2     2.295   2     S
Si3    Si1     2.330   2_655 S
Si3    Si2     2.395   4_564 S
Si3    Si3     2.491   2_655 S
Si3    Si3     2.534   3_666 S
