# Supplementary material for: High-throughput calculation screening for new silicon allotropes with monoclinic symmetry
Source: IUCrJ. 2023 Jun 17;10(Pt 4):464–74. doi: 10.1107/S2052252523004207 (PMC10324479; doi:10.1107/S2052252523004207)
Supplement: Supplementary file 2 [file m-10-00464-sup2.zip › CIF files of 87 new silicon allotropes/13-4-16-001718.cif]

data_13-4-16-r468-id0-001718
_audit_creation_date              2022-08-06
_audit_creation_method            'Materials Studio'
_symmetry_space_group_name_H-M    'P2/C'
_symmetry_Int_Tables_number       13
_symmetry_cell_setting            monoclinic
loop_
_symmetry_equiv_pos_as_xyz
  x,y,z
  -x,y,-z+1/2
  -x,-y,-z
  x,-y,z+1/2
_cell_length_a                    3.7919
_cell_length_b                    14.3240
_cell_length_c                    6.9839
_cell_angle_alpha                 90.0000
_cell_angle_beta                  120.5882
_cell_angle_gamma                 90.0000
loop_
_atom_site_label
_atom_site_type_symbol
_atom_site_fract_x
_atom_site_fract_y
_atom_site_fract_z
_atom_site_U_iso_or_equiv
_atom_site_adp_type
_atom_site_occupancy
Si1    Si   -0.63581  -0.93588   0.36933   0.00000  Uiso   1.00
Si2    Si   -0.29505  -0.65109   0.56687   0.00000  Uiso   1.00
Si3    Si    1.07777  -0.42853   0.93681   0.00000  Uiso   1.00
Si4    Si    0.35972  -0.81138   0.86989   0.00000  Uiso   1.00
loop_
_geom_bond_atom_site_label_1
_geom_bond_atom_site_label_2
_geom_bond_distance
_geom_bond_site_symmetry_2
_ccdc_geom_bond_type
Si1    Si1     2.363   2_455 S
Si1    Si1     2.392   2_355 S
Si1    Si4     2.378   2_556 S
Si1    Si1     2.419   3_436 S
Si2    Si3     2.363   4_344 S
Si2    Si4     2.374   2_556 S
Si2    Si3     2.330   4_444 S
Si2    Si2     2.393   2_556 S
Si3    Si2     2.363   4_745 S
Si3    Si2     2.330   4_645 S
Si3    Si3     2.364   2_756 S
Si3    Si3     2.418   3_747 S
Si4    Si1     2.378   2_556 S
Si4    Si2     2.374   2_556 S
Si4    Si4     2.398   2_656 S
Si4    Si4     2.366   2_556 S
