# Supplementary material for: High-throughput calculation screening for new silicon allotropes with monoclinic symmetry
Source: IUCrJ. 2023 Jun 17;10(Pt 4):464–74. doi: 10.1107/S2052252523004207 (PMC10324479; doi:10.1107/S2052252523004207)
Supplement: Supplementary file 2 [file m-10-00464-sup2.zip › CIF files of 87 new silicon allotropes/13-4-16-235907.cif]

data_13-4-16-r6-id0-235907
_audit_creation_date              2022-08-06
_audit_creation_method            'Materials Studio'
_symmetry_space_group_name_H-M    'P2/C'
_symmetry_Int_Tables_number       13
_symmetry_cell_setting            monoclinic
loop_
_symmetry_equiv_pos_as_xyz
  x,y,z
  -x,y,-z+1/2
  -x,-y,-z
  x,-y,z+1/2
_cell_length_a                    8.6084
_cell_length_b                    3.7474
_cell_length_c                    12.5941
_cell_angle_alpha                 90.0000
_cell_angle_beta                  50.6143
_cell_angle_gamma                 90.0000
loop_
_atom_site_label
_atom_site_type_symbol
_atom_site_fract_x
_atom_site_fract_y
_atom_site_fract_z
_atom_site_U_iso_or_equiv
_atom_site_adp_type
_atom_site_occupancy
Si1    Si    0.52992   0.02616   0.08049   0.00000  Uiso   1.00
Si2    Si    0.72726   0.43941   0.54943   0.00000  Uiso   1.00
Si3    Si    0.96388   0.33809   0.17335   0.00000  Uiso   1.00
Si4    Si    0.77191   0.83233   0.20441   0.00000  Uiso   1.00
loop_
_geom_bond_atom_site_label_1
_geom_bond_atom_site_label_2
_geom_bond_distance
_geom_bond_site_symmetry_2
_ccdc_geom_bond_type
Si1    Si2     2.491   4_564 S
Si1    Si2     2.289   4_554 S
Si1    Si1     2.396   3_655 S
Si1    Si4     2.384   2_645 S
Si2    Si1     2.491   4_565 S
Si2    Si1     2.289   4     S
Si2    Si3     2.370   2_755 S
Si2    Si4     2.439   4_565 S
Si3    Si4     2.344   .     S
Si3    Si2     2.370   2_755 S
Si3    Si4     2.378   1_545 S
Si3    Si3     2.374   2_755 S
Si4    Si1     2.384   2_665 S
Si4    Si2     2.439   4_564 S
Si4    Si3     2.378   1_565 S
