# Supplementary material for: High-throughput calculation screening for new silicon allotropes with monoclinic symmetry
Source: IUCrJ. 2023 Jun 17;10(Pt 4):464–74. doi: 10.1107/S2052252523004207 (PMC10324479; doi:10.1107/S2052252523004207)
Supplement: Supplementary file 2 [file m-10-00464-sup2.zip › CIF files of 87 new silicon allotropes/13-6-24-233744.cif]

data_13-6-24-r6-id0-233744
_audit_creation_date              2022-08-06
_audit_creation_method            'Materials Studio'
_symmetry_space_group_name_H-M    'P2/C'
_symmetry_Int_Tables_number       13
_symmetry_cell_setting            monoclinic
loop_
_symmetry_equiv_pos_as_xyz
  x,y,z
  -x,y,-z+1/2
  -x,-y,-z
  x,-y,z+1/2
_cell_length_a                    9.6024
_cell_length_b                    3.7643
_cell_length_c                    13.3713
_cell_angle_alpha                 90.0000
_cell_angle_beta                  80.8094
_cell_angle_gamma                 90.0000
loop_
_atom_site_label
_atom_site_type_symbol
_atom_site_fract_x
_atom_site_fract_y
_atom_site_fract_z
_atom_site_U_iso_or_equiv
_atom_site_adp_type
_atom_site_occupancy
Si1    Si    0.11477   0.09916   0.11268   0.00000  Uiso   1.00
Si2    Si    0.78703   0.08814   0.56069   0.00000  Uiso   1.00
Si3    Si    0.11586   0.60557   0.86462   0.00000  Uiso   1.00
Si4    Si    0.55053   0.50655   0.32543   0.00000  Uiso   1.00
Si5    Si    0.46366   0.99638   0.42030   0.00000  Uiso   1.00
Si6    Si    0.80046   0.43145   0.80534   0.00000  Uiso   1.00
loop_
_geom_bond_atom_site_label_1
_geom_bond_atom_site_label_2
_geom_bond_distance
_geom_bond_site_symmetry_2
_ccdc_geom_bond_type
Si1    Si6     2.296   3_666 S
Si1    Si3     2.453   3_566 S
Si1    Si6     2.478   3_656 S
Si1    Si2     2.359   2_655 S
Si2    Si1     2.359   2_655 S
Si2    Si5     2.401   3_666 S
Si2    Si3     2.338   2_646 S
Si2    Si3     2.441   2_656 S
Si3    Si1     2.453   3_566 S
Si3    Si2     2.338   2_666 S
Si3    Si2     2.441   2_656 S
Si3    Si6     2.378   2_656 S
Si4    Si5     2.317   .     S
Si4    Si5     2.378   1_545 S
Si4    Si6     2.383   4_564 S
Si4    Si4     2.374   2_655 S
Si5    Si2     2.401   3_666 S
Si5    Si4     2.378   1_565 S
Si5    Si5     2.346   3_676 S
Si6    Si1     2.296   3_666 S
Si6    Si1     2.478   3_656 S
Si6    Si3     2.378   2_656 S
Si6    Si4     2.383   4_565 S
