# Supplementary material for: High-throughput calculation screening for new silicon allotropes with monoclinic symmetry
Source: IUCrJ. 2023 Jun 17;10(Pt 4):464–74. doi: 10.1107/S2052252523004207 (PMC10324479; doi:10.1107/S2052252523004207)
Supplement: Supplementary file 2 [file m-10-00464-sup2.zip › CIF files of 87 new silicon allotropes/14-3-12-235501.cif]

data_14-3-12-r567-id2-235501
_audit_creation_date              2022-08-06
_audit_creation_method            'Materials Studio'
_symmetry_space_group_name_H-M    'P21/C'
_symmetry_Int_Tables_number       14
_symmetry_cell_setting            monoclinic
loop_
_symmetry_equiv_pos_as_xyz
  x,y,z
  -x,y+1/2,-z+1/2
  -x,-y,-z
  x,-y+1/2,z+1/2
_cell_length_a                    5.0939
_cell_length_b                    6.4845
_cell_length_c                    7.6007
_cell_angle_alpha                 90.0000
_cell_angle_beta                  100.0458
_cell_angle_gamma                 90.0000
loop_
_atom_site_label
_atom_site_type_symbol
_atom_site_fract_x
_atom_site_fract_y
_atom_site_fract_z
_atom_site_U_iso_or_equiv
_atom_site_adp_type
_atom_site_occupancy
Si1    Si    0.75174   0.80253   0.75655   0.00000  Uiso   1.00
Si2    Si    0.00185   0.82227   0.52380   0.00000  Uiso   1.00
Si3    Si    0.39844   0.59816   0.61163   0.00000  Uiso   1.00
loop_
_geom_bond_atom_site_label_1
_geom_bond_atom_site_label_2
_geom_bond_distance
_geom_bond_site_symmetry_2
_ccdc_geom_bond_type
Si1    Si3     2.349   .     S
Si1    Si2     2.357   1_655 S
Si1    Si3     2.352   2_656 S
Si1    Si2     2.345   4_665 S
Si2    Si3     2.484   .     S
Si2    Si1     2.357   1_455 S
Si2    Si1     2.345   4_464 S
Si2    Si2     2.333   3_576 S
Si3    Si1     2.352   2_646 S
Si3    Si3     2.487   3_666 S
