# Supplementary material for: High-throughput calculation screening for new silicon allotropes with monoclinic symmetry
Source: IUCrJ. 2023 Jun 17;10(Pt 4):464–74. doi: 10.1107/S2052252523004207 (PMC10324479; doi:10.1107/S2052252523004207)
Supplement: Supplementary file 2 [file m-10-00464-sup2.zip › CIF files of 87 new silicon allotropes/14-4-16-000223.cif]

data_14-4-16-r4567-id0-000223
_audit_creation_date              2022-08-06
_audit_creation_method            'Materials Studio'
_symmetry_space_group_name_H-M    'P21/C'
_symmetry_Int_Tables_number       14
_symmetry_cell_setting            monoclinic
loop_
_symmetry_equiv_pos_as_xyz
  x,y,z
  -x,y+1/2,-z+1/2
  -x,-y,-z
  x,-y+1/2,z+1/2
_cell_length_a                    5.1764
_cell_length_b                    5.0379
_cell_length_c                    13.4949
_cell_angle_alpha                 90.0000
_cell_angle_beta                  89.8659
_cell_angle_gamma                 90.0000
loop_
_atom_site_label
_atom_site_type_symbol
_atom_site_fract_x
_atom_site_fract_y
_atom_site_fract_z
_atom_site_U_iso_or_equiv
_atom_site_adp_type
_atom_site_occupancy
Si1    Si    0.82999   0.83639  -0.16672   0.00000  Uiso   1.00
Si2    Si    0.15890   0.17502  -0.16898   0.00000  Uiso   1.00
Si3    Si    0.55546   0.39833  -0.42196   0.00000  Uiso   1.00
Si4    Si    0.10292   0.56088  -0.07429   0.00000  Uiso   1.00
loop_
_geom_bond_atom_site_label_1
_geom_bond_atom_site_label_2
_geom_bond_distance
_geom_bond_site_symmetry_2
_ccdc_geom_bond_type
Si1    Si3     2.345   2_654 S
Si1    Si4     2.342   1_655 S
Si1    Si2     2.410   1_665 S
Si1    Si2     2.362   2_654 S
Si2    Si4     2.344   .     S
Si2    Si1     2.410   1_445 S
Si2    Si1     2.362   2_644 S
Si2    Si3     2.376   2_644 S
Si3    Si1     2.345   2_644 S
Si3    Si2     2.376   2_654 S
Si3    Si3     2.413   3_664 S
Si3    Si4     2.453   2_644 S
Si4    Si1     2.342   1_455 S
Si4    Si3     2.453   2_654 S
Si4    Si4     2.350   3_565 S
