# Supplementary material for: High-throughput calculation screening for new silicon allotropes with monoclinic symmetry
Source: IUCrJ. 2023 Jun 17;10(Pt 4):464–74. doi: 10.1107/S2052252523004207 (PMC10324479; doi:10.1107/S2052252523004207)
Supplement: Supplementary file 2 [file m-10-00464-sup2.zip › CIF files of 87 new silicon allotropes/14-4-16-000321.cif]

data_14-4-16-r4567-id1-000321
_audit_creation_date              2022-08-06
_audit_creation_method            'Materials Studio'
_symmetry_space_group_name_H-M    'P21/C'
_symmetry_Int_Tables_number       14
_symmetry_cell_setting            monoclinic
loop_
_symmetry_equiv_pos_as_xyz
  x,y,z
  -x,y+1/2,-z+1/2
  -x,-y,-z
  x,-y+1/2,z+1/2
_cell_length_a                    13.3105
_cell_length_b                    5.1233
_cell_length_c                    9.3264
_cell_angle_alpha                 90.0000
_cell_angle_beta                  147.6076
_cell_angle_gamma                 90.0000
loop_
_atom_site_label
_atom_site_type_symbol
_atom_site_fract_x
_atom_site_fract_y
_atom_site_fract_z
_atom_site_U_iso_or_equiv
_atom_site_adp_type
_atom_site_occupancy
Si1    Si    0.71073  -0.43417   1.16464   0.00000  Uiso   1.00
Si2    Si    0.95317  -0.35781   1.04673   0.00000  Uiso   1.00
Si3    Si    0.81085  -0.59288   1.06735   0.00000  Uiso   1.00
Si4    Si    0.56446  -0.79405   1.12176   0.00000  Uiso   1.00
loop_
_geom_bond_atom_site_label_1
_geom_bond_atom_site_label_2
_geom_bond_distance
_geom_bond_site_symmetry_2
_ccdc_geom_bond_type
Si1    Si4     2.323   3_647 S
Si1    Si3     2.303   .     S
Si1    Si2     2.435   4_545 S
Si2    Si3     2.386   .     S
Si2    Si1     2.435   4_544 S
Si2    Si3     2.360   2_757 S
Si2    Si2     2.504   3_747 S
Si3    Si2     2.360   2_747 S
Si3    Si4     2.312   4_534 S
Si4    Si1     2.323   3_647 S
Si4    Si3     2.312   4_535 S
Si4    Si4     2.444   3_637 S
