# Supplementary material for: High-throughput calculation screening for new silicon allotropes with monoclinic symmetry
Source: IUCrJ. 2023 Jun 17;10(Pt 4):464–74. doi: 10.1107/S2052252523004207 (PMC10324479; doi:10.1107/S2052252523004207)
Supplement: Supplementary file 2 [file m-10-00464-sup2.zip › CIF files of 87 new silicon allotropes/14-4-16-232103.cif]

data_14-4-16-r567-id0-232103
_audit_creation_date              2022-08-06
_audit_creation_method            'Materials Studio'
_symmetry_space_group_name_H-M    'P21/C'
_symmetry_Int_Tables_number       14
_symmetry_cell_setting            monoclinic
loop_
_symmetry_equiv_pos_as_xyz
  x,y,z
  -x,y+1/2,-z+1/2
  -x,-y,-z
  x,-y+1/2,z+1/2
_cell_length_a                    6.5398
_cell_length_b                    3.8023
_cell_length_c                    13.0672
_cell_angle_alpha                 90.0000
_cell_angle_beta                  80.7700
_cell_angle_gamma                 90.0000
loop_
_atom_site_label
_atom_site_type_symbol
_atom_site_fract_x
_atom_site_fract_y
_atom_site_fract_z
_atom_site_U_iso_or_equiv
_atom_site_adp_type
_atom_site_occupancy
Si1    Si    0.57975   0.74311   0.02861   0.00000  Uiso   1.00
Si2    Si    0.06531   0.24417   0.53596   0.00000  Uiso   1.00
Si3    Si    0.93639   0.10911   0.71204   0.00000  Uiso   1.00
Si4    Si    0.41574   0.08581   0.29185   0.00000  Uiso   1.00
loop_
_geom_bond_atom_site_label_1
_geom_bond_atom_site_label_2
_geom_bond_distance
_geom_bond_site_symmetry_2
_ccdc_geom_bond_type
Si1    Si2     2.339   2_655 S
Si1    Si1     2.390   3_675 S
Si1    Si4     2.426   2_655 S
Si1    Si1     2.305   3_665 S
Si2    Si1     2.339   2_645 S
Si2    Si3     2.376   1_455 S
Si2    Si2     2.306   3_556 S
Si2    Si2     2.378   3_566 S
Si3    Si2     2.376   1_655 S
Si3    Si4     2.427   3_656 S
Si3    Si3     2.357   2_756 S
Si3    Si3     2.357   2_746 S
Si4    Si1     2.426   2_645 S
Si4    Si3     2.427   3_656 S
Si4    Si4     2.375   2_655 S
Si4    Si4     2.375   2_645 S
