# Supplementary material for: High-throughput calculation screening for new silicon allotropes with monoclinic symmetry
Source: IUCrJ. 2023 Jun 17;10(Pt 4):464–74. doi: 10.1107/S2052252523004207 (PMC10324479; doi:10.1107/S2052252523004207)
Supplement: Supplementary file 2 [file m-10-00464-sup2.zip › CIF files of 87 new silicon allotropes/14-4-16-232446.cif]

data_14-4-16-r567-id1-232446
_audit_creation_date              2022-08-06
_audit_creation_method            'Materials Studio'
_symmetry_space_group_name_H-M    'P21/C'
_symmetry_Int_Tables_number       14
_symmetry_cell_setting            monoclinic
loop_
_symmetry_equiv_pos_as_xyz
  x,y,z
  -x,y+1/2,-z+1/2
  -x,-y,-z
  x,-y+1/2,z+1/2
_cell_length_a                    3.8367
_cell_length_b                    6.5391
_cell_length_c                    12.8209
_cell_angle_alpha                 90.0000
_cell_angle_beta                  89.7984
_cell_angle_gamma                 90.0000
loop_
_atom_site_label
_atom_site_type_symbol
_atom_site_fract_x
_atom_site_fract_y
_atom_site_fract_z
_atom_site_U_iso_or_equiv
_atom_site_adp_type
_atom_site_occupancy
Si1    Si    0.94370   0.84110   0.95817   0.00000  Uiso   1.00
Si2    Si    0.44293   0.82947   0.51949   0.00000  Uiso   1.00
Si3    Si    0.17484   0.06459   1.21736   0.00000  Uiso   1.00
Si4    Si    0.32599   0.70549   1.20104   0.00000  Uiso   1.00
loop_
_geom_bond_atom_site_label_1
_geom_bond_atom_site_label_2
_geom_bond_distance
_geom_bond_site_symmetry_2
_ccdc_geom_bond_type
Si1    Si2     2.354   4_565 S
Si1    Si3     2.379   3_667 S
Si1    Si2     2.354   4_665 S
Si1    Si1     2.379   3_777 S
Si2    Si1     2.354   4_564 S
Si2    Si1     2.354   4_464 S
Si2    Si2     2.327   3_676 S
Si2    Si4     2.380   4_564 S
Si3    Si1     2.379   3_667 S
Si3    Si4     2.372   2_647 S
Si3    Si4     2.371   2_547 S
Si3    Si4     2.428   1_545 S
Si4    Si2     2.380   4_565 S
Si4    Si3     2.372   2_657 S
Si4    Si3     2.371   2_557 S
Si4    Si3     2.428   1_565 S
