# Supplementary material for: High-throughput calculation screening for new silicon allotropes with monoclinic symmetry
Source: IUCrJ. 2023 Jun 17;10(Pt 4):464–74. doi: 10.1107/S2052252523004207 (PMC10324479; doi:10.1107/S2052252523004207)
Supplement: Supplementary file 2 [file m-10-00464-sup2.zip › CIF files of 87 new silicon allotropes/14-4-16-232843.cif]

data_14-4-16-r45678-id0-232843
_audit_creation_date              2022-08-06
_audit_creation_method            'Materials Studio'
_symmetry_space_group_name_H-M    'P21/C'
_symmetry_Int_Tables_number       14
_symmetry_cell_setting            monoclinic
loop_
_symmetry_equiv_pos_as_xyz
  x,y,z
  -x,y+1/2,-z+1/2
  -x,-y,-z
  x,-y+1/2,z+1/2
_cell_length_a                    5.3312
_cell_length_b                    9.9912
_cell_length_c                    10.5146
_cell_angle_alpha                 90.0000
_cell_angle_beta                  138.9094
_cell_angle_gamma                 90.0000
loop_
_atom_site_label
_atom_site_type_symbol
_atom_site_fract_x
_atom_site_fract_y
_atom_site_fract_z
_atom_site_U_iso_or_equiv
_atom_site_adp_type
_atom_site_occupancy
Si1    Si   -0.33453  -0.64936   0.24107   0.00000  Uiso   1.00
Si2    Si   -0.48848  -0.11483   0.11417   0.00000  Uiso   1.00
Si3    Si   -0.21478  -0.28587   0.08844   0.00000  Uiso   1.00
Si4    Si    0.98114  -0.53282   0.70607   0.00000  Uiso   1.00
loop_
_geom_bond_atom_site_label_1
_geom_bond_atom_site_label_2
_geom_bond_distance
_geom_bond_site_symmetry_2
_ccdc_geom_bond_type
Si1    Si2     2.343   2_445 S
Si1    Si4     2.365   3_646 S
Si1    Si3     2.395   2_545 S
Si1    Si3     2.376   3_445 S
Si2    Si3     2.391   .     S
Si2    Si1     2.343   2_455 S
Si2    Si4     2.362   2     S
Si2    Si4     2.394   4_444 S
Si3    Si1     2.395   2     S
Si3    Si1     2.376   3_445 S
Si3    Si4     2.333   3_646 S
Si4    Si1     2.365   3_646 S
Si4    Si2     2.362   2_545 S
Si4    Si2     2.394   4_645 S
Si4    Si3     2.333   3_646 S
