# Supplementary material for: High-throughput calculation screening for new silicon allotropes with monoclinic symmetry
Source: IUCrJ. 2023 Jun 17;10(Pt 4):464–74. doi: 10.1107/S2052252523004207 (PMC10324479; doi:10.1107/S2052252523004207)
Supplement: Supplementary file 2 [file m-10-00464-sup2.zip › CIF files of 87 new silicon allotropes/14-4-16-235340.cif]

data_14-4-16-r567-id8-235340
_audit_creation_date              2022-08-06
_audit_creation_method            'Materials Studio'
_symmetry_space_group_name_H-M    'P21/C'
_symmetry_Int_Tables_number       14
_symmetry_cell_setting            monoclinic
loop_
_symmetry_equiv_pos_as_xyz
  x,y,z
  -x,y+1/2,-z+1/2
  -x,-y,-z
  x,-y+1/2,z+1/2
_cell_length_a                    13.3512
_cell_length_b                    6.5522
_cell_length_c                    12.8042
_cell_angle_alpha                 90.0000
_cell_angle_beta                  163.3231
_cell_angle_gamma                 90.0000
loop_
_atom_site_label
_atom_site_type_symbol
_atom_site_fract_x
_atom_site_fract_y
_atom_site_fract_z
_atom_site_U_iso_or_equiv
_atom_site_adp_type
_atom_site_occupancy
Si1    Si    0.19101   0.79518   0.98738   0.00000  Uiso   1.00
Si2    Si    0.43381   0.34068   1.39438   0.00000  Uiso   1.00
Si3    Si    0.69191   0.56584   0.90692   0.00000  Uiso   1.00
Si4    Si    0.06608   0.66872   0.54338   0.00000  Uiso   1.00
loop_
_geom_bond_atom_site_label_1
_geom_bond_atom_site_label_2
_geom_bond_distance
_geom_bond_site_symmetry_2
_ccdc_geom_bond_type
Si1    Si4     2.376   4_565 S
Si1    Si3     2.364   4_464 S
Si1    Si3     2.363   4_565 S
Si1    Si3     2.412   3_667 S
Si2    Si4     2.358   2_546 S
Si2    Si4     2.363   2_647 S
Si2    Si2     2.375   3_668 S
Si2    Si3     2.381   3_667 S
Si3    Si1     2.364   4_665 S
Si3    Si1     2.363   4_564 S
Si3    Si1     2.412   3_667 S
Si3    Si2     2.381   3_667 S
Si4    Si1     2.376   4_564 S
Si4    Si2     2.358   2_556 S
Si4    Si2     2.363   2_657 S
Si4    Si4     2.341   3_566 S
