# Supplementary material for: High-throughput calculation screening for new silicon allotropes with monoclinic symmetry
Source: IUCrJ. 2023 Jun 17;10(Pt 4):464–74. doi: 10.1107/S2052252523004207 (PMC10324479; doi:10.1107/S2052252523004207)
Supplement: Supplementary file 2 [file m-10-00464-sup2.zip › CIF files of 87 new silicon allotropes/14-4-16-235403.cif]

data_14-4-16-r567-id9-235403
_audit_creation_date              2022-08-06
_audit_creation_method            'Materials Studio'
_symmetry_space_group_name_H-M    'P21/C'
_symmetry_Int_Tables_number       14
_symmetry_cell_setting            monoclinic
loop_
_symmetry_equiv_pos_as_xyz
  x,y,z
  -x,y+1/2,-z+1/2
  -x,-y,-z
  x,-y+1/2,z+1/2
_cell_length_a                    8.6853
_cell_length_b                    5.7893
_cell_length_c                    7.2641
_cell_angle_alpha                 90.0000
_cell_angle_beta                  67.7836
_cell_angle_gamma                 90.0000
loop_
_atom_site_label
_atom_site_type_symbol
_atom_site_fract_x
_atom_site_fract_y
_atom_site_fract_z
_atom_site_U_iso_or_equiv
_atom_site_adp_type
_atom_site_occupancy
Si1    Si    0.98446   0.80778   1.47336   0.00000  Uiso   1.00
Si2    Si    0.64330   0.45733   1.43075   0.00000  Uiso   1.00
Si3    Si    0.74280   0.34734   0.68805   0.00000  Uiso   1.00
Si4    Si    0.81158   0.79368   1.29325   0.00000  Uiso   1.00
loop_
_geom_bond_atom_site_label_1
_geom_bond_atom_site_label_2
_geom_bond_distance
_geom_bond_site_symmetry_2
_ccdc_geom_bond_type
Si1    Si4     2.336   .     S
Si1    Si1     2.292   3_778 S
Si1    Si4     2.315   4_565 S
Si1    Si3     2.386   3_767 S
Si2    Si4     2.413   .     S
Si2    Si3     2.422   1_556 S
Si2    Si3     2.411   4     S
Si2    Si2     2.358   3_668 S
Si3    Si1     2.386   3_767 S
Si3    Si2     2.422   1_554 S
Si3    Si2     2.411   4_554 S
Si3    Si4     2.368   4_564 S
Si4    Si1     2.315   4_564 S
Si4    Si3     2.368   4_565 S
