# Supplementary material for: High-throughput calculation screening for new silicon allotropes with monoclinic symmetry
Source: IUCrJ. 2023 Jun 17;10(Pt 4):464–74. doi: 10.1107/S2052252523004207 (PMC10324479; doi:10.1107/S2052252523004207)
Supplement: Supplementary file 2 [file m-10-00464-sup2.zip › CIF files of 87 new silicon allotropes/14-5-20-232541.cif]

data_14-5-20-r67-id0-232541
_audit_creation_date              2022-08-06
_audit_creation_method            'Materials Studio'
_symmetry_space_group_name_H-M    'P21/C'
_symmetry_Int_Tables_number       14
_symmetry_cell_setting            monoclinic
loop_
_symmetry_equiv_pos_as_xyz
  x,y,z
  -x,y+1/2,-z+1/2
  -x,-y,-z
  x,-y+1/2,z+1/2
_cell_length_a                    10.5557
_cell_length_b                    10.4917
_cell_length_c                    9.9832
_cell_angle_alpha                 90.0000
_cell_angle_beta                  159.4504
_cell_angle_gamma                 90.0000
loop_
_atom_site_label
_atom_site_type_symbol
_atom_site_fract_x
_atom_site_fract_y
_atom_site_fract_z
_atom_site_U_iso_or_equiv
_atom_site_adp_type
_atom_site_occupancy
Si1    Si    0.72742   0.79265   0.57623   0.00000  Uiso   1.00
Si2    Si    0.01635   0.12680   0.82214   0.00000  Uiso   1.00
Si3    Si    0.75111   0.05079   1.20195   0.00000  Uiso   1.00
Si4    Si    0.51793   0.99317   1.27976   0.00000  Uiso   1.00
Si5    Si    0.20941   0.76900   1.20227   0.00000  Uiso   1.00
loop_
_geom_bond_atom_site_label_1
_geom_bond_atom_site_label_2
_geom_bond_distance
_geom_bond_site_symmetry_2
_ccdc_geom_bond_type
Si1    Si4     2.412   1_554 S
Si1    Si5     2.381   1_554 S
Si1    Si2     2.497   2_656 S
Si2    Si1     2.497   2_646 S
Si2    Si5     2.418   3_567 S
Si2    Si4     2.360   1_545 S
Si2    Si4     2.370   1_444 S
Si3    Si3     2.338   3_657 S
Si3    Si5     2.363   2_647 S
Si3    Si3     2.367   3_758 S
Si3    Si4     2.414   3_667 S
Si4    Si1     2.412   1_556 S
Si4    Si2     2.360   1_565 S
Si4    Si2     2.370   1_666 S
Si4    Si3     2.414   3_667 S
Si5    Si1     2.381   1_556 S
Si5    Si2     2.418   3_567 S
Si5    Si3     2.363   2_657 S
