# Supplementary material for: High-throughput calculation screening for new silicon allotropes with monoclinic symmetry
Source: IUCrJ. 2023 Jun 17;10(Pt 4):464–74. doi: 10.1107/S2052252523004207 (PMC10324479; doi:10.1107/S2052252523004207)
Supplement: Supplementary file 2 [file m-10-00464-sup2.zip › CIF files of 87 new silicon allotropes/15-3-20-001715.cif]

data_15-3-20-r4567-id0-001715
_audit_creation_date              2022-08-06
_audit_creation_method            'Materials Studio'
_symmetry_space_group_name_H-M    'C2/C'
_symmetry_Int_Tables_number       15
_symmetry_cell_setting            monoclinic
loop_
_symmetry_equiv_pos_as_xyz
  x,y,z
  -x,y,-z+1/2
  -x,-y,-z
  x,-y,z+1/2
  x+1/2,y+1/2,z
  -x+1/2,y+1/2,-z+1/2
  -x+1/2,-y+1/2,-z
  x+1/2,-y+1/2,z+1/2
_cell_length_a                    10.3616
_cell_length_b                    8.4759
_cell_length_c                    7.2237
_cell_angle_alpha                 90.0000
_cell_angle_beta                  138.7139
_cell_angle_gamma                 90.0000
loop_
_atom_site_label
_atom_site_type_symbol
_atom_site_fract_x
_atom_site_fract_y
_atom_site_fract_z
_atom_site_U_iso_or_equiv
_atom_site_adp_type
_atom_site_occupancy
Si1    Si    0.27109   0.60000   0.66695   0.00000  Uiso   1.00
Si3    Si    0.67159   0.62953   0.45001   0.00000  Uiso   1.00
Si2    Si    0.50000   0.76159   0.75000   0.00000  Uiso   1.00
loop_
_geom_bond_atom_site_label_1
_geom_bond_atom_site_label_2
_geom_bond_distance
_geom_bond_site_symmetry_2
_ccdc_geom_bond_type
Si1    Si2     2.392   .     S
Si1    Si3     2.368   3_666 S
Si1    Si2     2.371   7_566 S
Si1    Si3     2.367   2_656 S
Si3    Si1     2.368   3_666 S
Si3    Si1     2.367   2_656 S
Si3    Si3     2.356   2_655 S
Si3    Si3     2.360   7_666 S
Si2    Si1     2.392   2_656 S
Si2    Si1     2.371   7_566 S
Si2    Si1     2.371   8_565 S
