# Supplementary material for: High-throughput calculation screening for new silicon allotropes with monoclinic symmetry
Source: IUCrJ. 2023 Jun 17;10(Pt 4):464–74. doi: 10.1107/S2052252523004207 (PMC10324479; doi:10.1107/S2052252523004207)
Supplement: Supplementary file 2 [file m-10-00464-sup2.zip › CIF files of 87 new silicon allotropes/15-3-20-232008.cif]

data_15-3-20-r567-id0-232008
_audit_creation_date              2022-08-06
_audit_creation_method            'Materials Studio'
_symmetry_space_group_name_H-M    'C2/C'
_symmetry_Int_Tables_number       15
_symmetry_cell_setting            monoclinic
loop_
_symmetry_equiv_pos_as_xyz
  x,y,z
  -x,y,-z+1/2
  -x,-y,-z
  x,-y,z+1/2
  x+1/2,y+1/2,z
  -x+1/2,y+1/2,-z+1/2
  -x+1/2,-y+1/2,-z
  x+1/2,-y+1/2,z+1/2
_cell_length_a                    5.2943
_cell_length_b                    12.8431
_cell_length_c                    9.0996
_cell_angle_alpha                 90.0000
_cell_angle_beta                  137.0510
_cell_angle_gamma                 90.0000
loop_
_atom_site_label
_atom_site_type_symbol
_atom_site_fract_x
_atom_site_fract_y
_atom_site_fract_z
_atom_site_U_iso_or_equiv
_atom_site_adp_type
_atom_site_occupancy
Si1    Si    1.46211  -0.21593   0.85938   0.00000  Uiso   1.00
Si2    Si    0.69083  -0.07283   0.56131   0.00000  Uiso   1.00
Si3    Si    1.00000  -0.33773   0.75000   0.00000  Uiso   1.00
loop_
_geom_bond_atom_site_label_1
_geom_bond_atom_site_label_2
_geom_bond_distance
_geom_bond_site_symmetry_2
_ccdc_geom_bond_type
Si1    Si3     2.420   .     S
Si1    Si1     2.301   2_856 S
Si1    Si1     2.278   7_847 S
Si1    Si2     2.326   2_756 S
Si2    Si1     2.326   2_756 S
Si2    Si2     2.460   2_756 S
Si2    Si3     2.485   7_646 S
Si2    Si2     2.351   3_656 S
Si3    Si1     2.420   2_756 S
Si3    Si2     2.485   7_646 S
Si3    Si2     2.485   8_545 S
