# Supplementary material for: High-throughput calculation screening for new silicon allotropes with monoclinic symmetry
Source: IUCrJ. 2023 Jun 17;10(Pt 4):464–74. doi: 10.1107/S2052252523004207 (PMC10324479; doi:10.1107/S2052252523004207)
Supplement: Supplementary file 2 [file m-10-00464-sup2.zip › CIF files of 87 new silicon allotropes/15-3-24-233315.cif]

data_15-3-24-r567-id0-233315
_audit_creation_date              2022-08-06
_audit_creation_method            'Materials Studio'
_symmetry_space_group_name_H-M    'C2/C'
_symmetry_Int_Tables_number       15
_symmetry_cell_setting            monoclinic
loop_
_symmetry_equiv_pos_as_xyz
  x,y,z
  -x,y,-z+1/2
  -x,-y,-z
  x,-y,z+1/2
  x+1/2,y+1/2,z
  -x+1/2,y+1/2,-z+1/2
  -x+1/2,-y+1/2,-z
  x+1/2,-y+1/2,z+1/2
_cell_length_a                    10.3404
_cell_length_b                    11.4886
_cell_length_c                    6.7953
_cell_angle_alpha                 90.0000
_cell_angle_beta                  142.1515
_cell_angle_gamma                 90.0000
loop_
_atom_site_label
_atom_site_type_symbol
_atom_site_fract_x
_atom_site_fract_y
_atom_site_fract_z
_atom_site_U_iso_or_equiv
_atom_site_adp_type
_atom_site_occupancy
Si1    Si    0.82484   0.16796  -0.01032   0.00000  Uiso   1.00
Si2    Si    0.16606   0.16347  -0.13670   0.00000  Uiso   1.00
Si3    Si    0.37801   0.99975  -0.27641   0.00000  Uiso   1.00
loop_
_geom_bond_atom_site_label_1
_geom_bond_atom_site_label_2
_geom_bond_distance
_geom_bond_site_symmetry_2
_ccdc_geom_bond_type
Si1    Si2     2.474   2_654 S
Si1    Si3     2.331   2_644 S
Si1    Si1     2.324   2_755 S
Si1    Si1     2.512   7_655 S
Si2    Si1     2.474   2_654 S
Si2    Si2     2.308   7     S
Si2    Si3     2.417   4_565 S
Si2    Si2     2.411   2_554 S
Si3    Si1     2.331   2_664 S
Si3    Si2     2.417   4_564 S
Si3    Si3     2.250   2_654 S
Si3    Si3     2.347   3_675 S
