# Supplementary material for: High-throughput calculation screening for new silicon allotropes with monoclinic symmetry
Source: IUCrJ. 2023 Jun 17;10(Pt 4):464–74. doi: 10.1107/S2052252523004207 (PMC10324479; doi:10.1107/S2052252523004207)
Supplement: Supplementary file 2 [file m-10-00464-sup2.zip › CIF files of 87 new silicon allotropes/15-4-32-000249.cif]

data_15-4-32-r567-id1-000249
_audit_creation_date              2022-08-06
_audit_creation_method            'Materials Studio'
_symmetry_space_group_name_H-M    'C2/C'
_symmetry_Int_Tables_number       15
_symmetry_cell_setting            monoclinic
loop_
_symmetry_equiv_pos_as_xyz
  x,y,z
  -x,y,-z+1/2
  -x,-y,-z
  x,-y,z+1/2
  x+1/2,y+1/2,z
  -x+1/2,y+1/2,-z+1/2
  -x+1/2,-y+1/2,-z
  x+1/2,-y+1/2,z+1/2
_cell_length_a                    7.0720
_cell_length_b                    15.2417
_cell_length_c                    6.4263
_cell_angle_alpha                 90.0000
_cell_angle_beta                  111.0188
_cell_angle_gamma                 90.0000
loop_
_atom_site_label
_atom_site_type_symbol
_atom_site_fract_x
_atom_site_fract_y
_atom_site_fract_z
_atom_site_U_iso_or_equiv
_atom_site_adp_type
_atom_site_occupancy
Si1    Si    0.43549   0.93627   0.90637   0.00000  Uiso   1.00
Si2    Si    0.09293   0.94009   0.93938   0.00000  Uiso   1.00
Si3    Si    0.40497   0.68855   0.86036   0.00000  Uiso   1.00
Si4    Si    0.56348   0.80606   0.10852   0.00000  Uiso   1.00
loop_
_geom_bond_atom_site_label_1
_geom_bond_atom_site_label_2
_geom_bond_distance
_geom_bond_site_symmetry_2
_ccdc_geom_bond_type
Si1    Si4     2.367   1_556 S
Si1    Si2     2.507   .     S
Si1    Si1     2.295   3_677 S
Si1    Si1     2.487   2_656 S
Si2    Si3     2.342   7_567 S
Si2    Si2     2.531   3_577 S
Si2    Si2     2.315   2_556 S
Si3    Si4     2.393   1_556 S
Si3    Si2     2.342   7_567 S
Si3    Si3     2.277   2_656 S
Si3    Si4     2.378   8_465 S
Si4    Si1     2.367   1_554 S
Si4    Si3     2.393   1_554 S
Si4    Si3     2.378   8_564 S
Si4    Si4     2.299   2_655 S
