# Supplementary material for: High-throughput calculation screening for new silicon allotropes with monoclinic symmetry
Source: IUCrJ. 2023 Jun 17;10(Pt 4):464–74. doi: 10.1107/S2052252523004207 (PMC10324479; doi:10.1107/S2052252523004207)
Supplement: Supplementary file 2 [file m-10-00464-sup2.zip › CIF files of 87 new silicon allotropes/15-4-32-000324.cif]

data_15-4-32-r6-id6-000324
_audit_creation_date              2022-08-06
_audit_creation_method            'Materials Studio'
_symmetry_space_group_name_H-M    'C2/C'
_symmetry_Int_Tables_number       15
_symmetry_cell_setting            monoclinic
loop_
_symmetry_equiv_pos_as_xyz
  x,y,z
  -x,y,-z+1/2
  -x,-y,-z
  x,-y,z+1/2
  x+1/2,y+1/2,z
  -x+1/2,y+1/2,-z+1/2
  -x+1/2,-y+1/2,-z
  x+1/2,-y+1/2,z+1/2
_cell_length_a                    3.7964
_cell_length_b                    14.3752
_cell_length_c                    12.0548
_cell_angle_alpha                 90.0000
_cell_angle_beta                  100.7097
_cell_angle_gamma                 90.0000
loop_
_atom_site_label
_atom_site_type_symbol
_atom_site_fract_x
_atom_site_fract_y
_atom_site_fract_z
_atom_site_U_iso_or_equiv
_atom_site_adp_type
_atom_site_occupancy
Si1    Si    0.56192   0.89964   0.15466   0.00000  Uiso   1.00
Si2    Si    0.54030   0.75496   0.05884   0.00000  Uiso   1.00
Si3    Si    0.04977   0.01230   0.59839   0.00000  Uiso   1.00
Si4    Si    0.70370   0.63240   0.19083   0.00000  Uiso   1.00
loop_
_geom_bond_atom_site_label_1
_geom_bond_atom_site_label_2
_geom_bond_distance
_geom_bond_site_symmetry_2
_ccdc_geom_bond_type
Si1    Si2     2.373   .     S
Si1    Si1     2.430   2_655 S
Si1    Si3     2.314   4_564 S
Si1    Si3     2.441   4_664 S
Si2    Si4     2.378   .     S
Si2    Si2     2.394   7_565 S
Si2    Si2     2.325   7_665 S
Si3    Si1     2.314   4_565 S
Si3    Si1     2.441   4_465 S
Si3    Si4     2.381   8_455 S
Si3    Si3     2.358   3_556 S
Si4    Si3     2.381   8_554 S
Si4    Si4     2.291   2_655 S
Si4    Si4     2.430   2_755 S
