# Supplementary material for: High-throughput calculation screening for new silicon allotropes with monoclinic symmetry
Source: IUCrJ. 2023 Jun 17;10(Pt 4):464–74. doi: 10.1107/S2052252523004207 (PMC10324479; doi:10.1107/S2052252523004207)
Supplement: Supplementary file 2 [file m-10-00464-sup2.zip › CIF files of 87 new silicon allotropes/15-4-32-233050.cif]

data_15-4-32-r457-id0-233050
_audit_creation_date              2022-08-06
_audit_creation_method            'Materials Studio'
_symmetry_space_group_name_H-M    'C2/C'
_symmetry_Int_Tables_number       15
_symmetry_cell_setting            monoclinic
loop_
_symmetry_equiv_pos_as_xyz
  x,y,z
  -x,y,-z+1/2
  -x,-y,-z
  x,-y,z+1/2
  x+1/2,y+1/2,z
  -x+1/2,y+1/2,-z+1/2
  -x+1/2,-y+1/2,-z
  x+1/2,-y+1/2,z+1/2
_cell_length_a                    7.3113
_cell_length_b                    7.3321
_cell_length_c                    14.0423
_cell_angle_alpha                 90.0000
_cell_angle_beta                  105.2092
_cell_angle_gamma                 90.0000
loop_
_atom_site_label
_atom_site_type_symbol
_atom_site_fract_x
_atom_site_fract_y
_atom_site_fract_z
_atom_site_U_iso_or_equiv
_atom_site_adp_type
_atom_site_occupancy
Si1    Si   -0.16583  -0.96199   0.20877   0.00000  Uiso   1.00
Si2    Si    0.85942  -0.64639   0.54559   0.00000  Uiso   1.00
Si3    Si   -0.34131  -0.79049   0.29382   0.00000  Uiso   1.00
Si4    Si    1.31381  -0.13435   0.96050   0.00000  Uiso   1.00
loop_
_geom_bond_atom_site_label_1
_geom_bond_atom_site_label_2
_geom_bond_distance
_geom_bond_site_symmetry_2
_ccdc_geom_bond_type
Si1    Si3     2.336   .     S
Si1    Si4     2.443   3_646 S
Si1    Si1     2.397   2     S
Si1    Si3     2.410   6_445 S
Si2    Si3     2.340   7_536 S
Si2    Si2     2.331   7_636 S
Si2    Si4     2.359   8_444 S
Si2    Si4     2.415   6_746 S
Si3    Si1     2.410   6_455 S
Si3    Si2     2.340   7_536 S
Si3    Si3     2.324   2_455 S
Si4    Si1     2.443   3_646 S
Si4    Si2     2.359   8_545 S
Si4    Si2     2.415   6_756 S
Si4    Si4     2.350   7_747 S
