# Supplementary material for: High-throughput calculation screening for new silicon allotropes with monoclinic symmetry
Source: IUCrJ. 2023 Jun 17;10(Pt 4):464–74. doi: 10.1107/S2052252523004207 (PMC10324479; doi:10.1107/S2052252523004207)
Supplement: Supplementary file 2 [file m-10-00464-sup2.zip › CIF files of 87 new silicon allotropes/15-4-32-233356.cif]

data_15-4-32-r567-id0-233356
_audit_creation_date              2022-08-06
_audit_creation_method            'Materials Studio'
_symmetry_space_group_name_H-M    'C2/C'
_symmetry_Int_Tables_number       15
_symmetry_cell_setting            monoclinic
loop_
_symmetry_equiv_pos_as_xyz
  x,y,z
  -x,y,-z+1/2
  -x,-y,-z
  x,-y,z+1/2
  x+1/2,y+1/2,z
  -x+1/2,y+1/2,-z+1/2
  -x+1/2,-y+1/2,-z
  x+1/2,-y+1/2,z+1/2
_cell_length_a                    13.3301
_cell_length_b                    7.1796
_cell_length_c                    6.8017
_cell_angle_alpha                 90.0000
_cell_angle_beta                  100.1237
_cell_angle_gamma                 90.0000
loop_
_atom_site_label
_atom_site_type_symbol
_atom_site_fract_x
_atom_site_fract_y
_atom_site_fract_z
_atom_site_U_iso_or_equiv
_atom_site_adp_type
_atom_site_occupancy
Si1    Si    0.70925   0.14605   0.37898   0.00000  Uiso   1.00
Si2    Si    0.53706   0.88076   0.91904   0.00000  Uiso   1.00
Si3    Si    0.79788   0.84310   0.40998   0.00000  Uiso   1.00
Si4    Si    0.47171   0.63104   0.07163   0.00000  Uiso   1.00
loop_
_geom_bond_atom_site_label_1
_geom_bond_atom_site_label_2
_geom_bond_distance
_geom_bond_site_symmetry_2
_ccdc_geom_bond_type
Si1    Si3     2.466   1_545 S
Si1    Si1     2.343   7_656 S
Si1    Si2     2.366   4_564 S
Si1    Si3     2.410   6_645 S
Si2    Si1     2.366   4_565 S
Si2    Si2     2.346   3_677 S
Si2    Si4     2.317   1_556 S
Si2    Si2     2.338   2_656 S
Si3    Si1     2.466   1_565 S
Si3    Si1     2.410   6_655 S
Si3    Si3     2.338   7_666 S
Si3    Si4     2.391   8_565 S
Si4    Si2     2.317   1_554 S
Si4    Si3     2.391   8_464 S
Si4    Si4     2.411   2_655 S
Si4    Si4     2.306   3_665 S
