# Supplementary material for: High-throughput calculation screening for new silicon allotropes with monoclinic symmetry
Source: IUCrJ. 2023 Jun 17;10(Pt 4):464–74. doi: 10.1107/S2052252523004207 (PMC10324479; doi:10.1107/S2052252523004207)
Supplement: Supplementary file 2 [file m-10-00464-sup2.zip › CIF files of 87 new silicon allotropes/15-4-32-235759.cif]

data_15-4-32-r45678-id0-235759
_audit_creation_date              2022-08-06
_audit_creation_method            'Materials Studio'
_symmetry_space_group_name_H-M    'C2/C'
_symmetry_Int_Tables_number       15
_symmetry_cell_setting            monoclinic
loop_
_symmetry_equiv_pos_as_xyz
  x,y,z
  -x,y,-z+1/2
  -x,-y,-z
  x,-y,z+1/2
  x+1/2,y+1/2,z
  -x+1/2,y+1/2,-z+1/2
  -x+1/2,-y+1/2,-z
  x+1/2,-y+1/2,z+1/2
_cell_length_a                    10.4032
_cell_length_b                    10.2472
_cell_length_c                    7.2892
_cell_angle_alpha                 90.0000
_cell_angle_beta                  68.5954
_cell_angle_gamma                 90.0000
loop_
_atom_site_label
_atom_site_type_symbol
_atom_site_fract_x
_atom_site_fract_y
_atom_site_fract_z
_atom_site_U_iso_or_equiv
_atom_site_adp_type
_atom_site_occupancy
Si1    Si    0.11802   0.34056   1.14309   0.00000  Uiso   1.00
Si2    Si    0.25794   0.53198   1.11446   0.00000  Uiso   1.00
Si3    Si    0.80175   0.27897   0.69539   0.00000  Uiso   1.00
Si4    Si    0.11770   0.91766   1.22067   0.00000  Uiso   1.00
loop_
_geom_bond_atom_site_label_1
_geom_bond_atom_site_label_2
_geom_bond_distance
_geom_bond_site_symmetry_2
_ccdc_geom_bond_type
Si1    Si2     2.406   .     S
Si1    Si1     2.380   2_557 S
Si1    Si3     2.383   2_656 S
Si1    Si3     2.415   8_455 S
Si2    Si4     2.372   6_547 S
Si2    Si4     2.367   7_567 S
Si2    Si3     2.331   3_667 S
Si3    Si1     2.383   2_656 S
Si3    Si1     2.415   8_554 S
Si3    Si2     2.331   3_667 S
Si3    Si4     2.347   3_667 S
Si4    Si2     2.372   6_557 S
Si4    Si2     2.367   7_567 S
Si4    Si3     2.347   3_667 S
Si4    Si4     2.327   2_557 S
