# Supplementary material for: High-throughput calculation screening for new silicon allotropes with monoclinic symmetry
Source: IUCrJ. 2023 Jun 17;10(Pt 4):464–74. doi: 10.1107/S2052252523004207 (PMC10324479; doi:10.1107/S2052252523004207)
Supplement: Supplementary file 2 [file m-10-00464-sup2.zip › CIF files of 87 new silicon allotropes/15-5-40-001314.cif]

data_15-5-40-r5678-id0-001314-D
_audit_creation_date              2022-08-06
_audit_creation_method            'Materials Studio'
_symmetry_space_group_name_H-M    'C2/C'
_symmetry_Int_Tables_number       15
_symmetry_cell_setting            monoclinic
loop_
_symmetry_equiv_pos_as_xyz
  x,y,z
  -x,y,-z+1/2
  -x,-y,-z
  x,-y,z+1/2
  x+1/2,y+1/2,z
  -x+1/2,y+1/2,-z+1/2
  -x+1/2,-y+1/2,-z
  x+1/2,-y+1/2,z+1/2
_cell_length_a                    8.9960
_cell_length_b                    7.5784
_cell_length_c                    16.8069
_cell_angle_alpha                 90.0000
_cell_angle_beta                  136.3717
_cell_angle_gamma                 90.0000
loop_
_atom_site_label
_atom_site_type_symbol
_atom_site_fract_x
_atom_site_fract_y
_atom_site_fract_z
_atom_site_U_iso_or_equiv
_atom_site_adp_type
_atom_site_occupancy
Si1    Si   -0.67266  -0.00716  -0.34178   0.00000  Uiso   1.00
Si2    Si   -0.59727  -0.23550  -0.40242   0.00000  Uiso   1.00
Si3    Si    0.12058  -0.42891   0.09545   0.00000  Uiso   1.00
Si4    Si   -0.11346  -0.00449  -0.19480   0.00000  Uiso   1.00
Si5    Si   -0.66106  -0.73501  -0.40512   0.00000  Uiso   1.00
loop_
_geom_bond_atom_site_label_1
_geom_bond_atom_site_label_2
_geom_bond_distance
_geom_bond_site_symmetry_2
_ccdc_geom_bond_type
Si1    Si2     2.344   .     S
Si1    Si5     2.358   1_565 S
Si1    Si1     2.301   2_454 S
Si1    Si4     2.407   2_454 S
Si2    Si3     2.344   8_444 S
Si2    Si2     2.304   7_344 S
Si2    Si4     2.436   6_444 S
Si3    Si2     2.344   8_545 S
Si3    Si5     2.330   4_645 S
Si3    Si4     2.489   8_545 S
Si3    Si3     2.467   3_545 S
Si4    Si1     2.407   2_454 S
Si4    Si2     2.436   6_454 S
Si4    Si3     2.489   8_444 S
Si4    Si5     2.443   6_454 S
Si5    Si1     2.358   1_545 S
Si5    Si3     2.330   4_444 S
Si5    Si4     2.443   6_444 S
Si5    Si5     2.323   7_334 S
