# Supplementary material for: High-throughput calculation screening for new silicon allotropes with monoclinic symmetry
Source: IUCrJ. 2023 Jun 17;10(Pt 4):464–74. doi: 10.1107/S2052252523004207 (PMC10324479; doi:10.1107/S2052252523004207)
Supplement: Supplementary file 2 [file m-10-00464-sup2.zip › CIF files of 87 new silicon allotropes/4-6-12-000235.cif]

data_4-6-12-r567-id0-000235
_audit_creation_date              2022-08-06
_audit_creation_method            'Materials Studio'
_symmetry_space_group_name_H-M    'P21'
_symmetry_Int_Tables_number       4
_symmetry_cell_setting            monoclinic
loop_
_symmetry_equiv_pos_as_xyz
  x,y,z
  -x,y+1/2,-z
_cell_length_a                    9.7871
_cell_length_b                    6.5818
_cell_length_c                    3.8283
_cell_angle_alpha                 90.0000
_cell_angle_beta                  78.8232
_cell_angle_gamma                 90.0000
loop_
_atom_site_label
_atom_site_type_symbol
_atom_site_fract_x
_atom_site_fract_y
_atom_site_fract_z
_atom_site_U_iso_or_equiv
_atom_site_adp_type
_atom_site_occupancy
Si1    Si    0.13613   0.24792   0.21543   0.00000  Uiso   1.00
Si2    Si    0.44401   0.64140   0.85738   0.00000  Uiso   1.00
Si3    Si    0.44955   0.99845   0.69593   0.00000  Uiso   1.00
Si4    Si    0.20403   0.58855   0.09458   0.00000  Uiso   1.00
Si5    Si    0.88796   0.24905   0.35645   0.00000  Uiso   1.00
Si6    Si    0.78814   0.57083   0.31723   0.00000  Uiso   1.00
loop_
_geom_bond_atom_site_label_1
_geom_bond_atom_site_label_2
_geom_bond_distance
_geom_bond_site_symmetry_2
_ccdc_geom_bond_type
Si1    Si4     2.359   .     S
Si1    Si6     2.371   2_646 S
Si1    Si5     2.384   1_455 S
Si1    Si6     2.341   2_645 S
Si2    Si4     2.374   1_556 S
Si2    Si3     2.367   2_646 S
Si2    Si3     2.363   2_647 S
Si3    Si2     2.367   2_656 S
Si3    Si2     2.363   2_657 S
Si3    Si6     2.385   2_656 S
Si4    Si2     2.374   1_554 S
Si4    Si5     2.347   2_655 S
Si4    Si5     2.368   2_656 S
Si5    Si1     2.384   1_655 S
Si5    Si4     2.347   2_645 S
Si5    Si4     2.368   2_646 S
Si5    Si6     2.349   .     S
Si6    Si1     2.371   2_656 S
Si6    Si1     2.341   2_655 S
Si6    Si3     2.385   2_646 S
