# Supplementary material for: High-throughput calculation screening for new silicon allotropes with monoclinic symmetry
Source: IUCrJ. 2023 Jun 17;10(Pt 4):464–74. doi: 10.1107/S2052252523004207 (PMC10324479; doi:10.1107/S2052252523004207)
Supplement: Supplementary file 2 [file m-10-00464-sup2.zip › CIF files of 87 new silicon allotropes/5-4-16-232315.cif]

data_5-4-16-r567-id0-232315
_audit_creation_date              2022-08-06
_audit_creation_method            'Materials Studio'
_symmetry_space_group_name_H-M    'C2'
_symmetry_Int_Tables_number       5
_symmetry_cell_setting            monoclinic
loop_
_symmetry_equiv_pos_as_xyz
  x,y,z
  -x,y,-z
  x+1/2,y+1/2,z
  -x+1/2,y+1/2,-z
_cell_length_a                    13.6575
_cell_length_b                    3.8047
_cell_length_c                    6.5131
_cell_angle_alpha                 90.0000
_cell_angle_beta                  108.3936
_cell_angle_gamma                 90.0000
loop_
_atom_site_label
_atom_site_type_symbol
_atom_site_fract_x
_atom_site_fract_y
_atom_site_fract_z
_atom_site_U_iso_or_equiv
_atom_site_adp_type
_atom_site_occupancy
Si1    Si    0.46251   0.09807   0.13775   0.00000  Uiso   1.00
Si2    Si    0.52816   0.60997   0.34721   0.00000  Uiso   1.00
Si3    Si    0.28950   0.92886   0.95433   0.00000  Uiso   1.00
Si4    Si    0.70835   0.73612   0.40170   0.00000  Uiso   1.00
loop_
_geom_bond_atom_site_label_1
_geom_bond_atom_site_label_2
_geom_bond_distance
_geom_bond_site_symmetry_2
_ccdc_geom_bond_type
Si1    Si3     2.376   1_544 S
Si1    Si2     2.385   .     S
Si1    Si1     2.330   2_655 S
Si2    Si4     2.421   .     S
Si2    Si2     2.349   2_656 S
Si3    Si1     2.376   1_566 S
Si3    Si3     2.354   4_547 S
Si3    Si3     2.354   4_557 S
Si3    Si4     2.441   2_656 S
Si4    Si3     2.441   2_656 S
Si4    Si4     2.374   4_646 S
Si4    Si4     2.374   4_656 S
