# Supplementary material for: High-throughput calculation screening for new silicon allotropes with monoclinic symmetry
Source: IUCrJ. 2023 Jun 17;10(Pt 4):464–74. doi: 10.1107/S2052252523004207 (PMC10324479; doi:10.1107/S2052252523004207)
Supplement: Supplementary file 2 [file m-10-00464-sup2.zip › CIF files of 87 new silicon allotropes/8-6-24-232931.cif]

data_8-6-24-r468-id0-232931
_audit_creation_date              2022-08-06
_audit_creation_method            'Materials Studio'
_symmetry_space_group_name_H-M    'CM'
_symmetry_Int_Tables_number       8
_symmetry_cell_setting            monoclinic
loop_
_symmetry_equiv_pos_as_xyz
  x,y,z
  x,-y,z
  x+1/2,y+1/2,z
  x+1/2,-y+1/2,z
_cell_length_a                    7.7579
_cell_length_b                    6.7683
_cell_length_c                    14.0063
_cell_angle_alpha                 90.0000
_cell_angle_beta                  133.7195
_cell_angle_gamma                 90.0000
loop_
_atom_site_label
_atom_site_type_symbol
_atom_site_fract_x
_atom_site_fract_y
_atom_site_fract_z
_atom_site_U_iso_or_equiv
_atom_site_adp_type
_atom_site_occupancy
Si1    Si    1.40911  -0.17711   0.77849   0.00000  Uiso   1.00
Si2    Si    0.81851  -0.82432   0.89128   0.00000  Uiso   1.00
Si3    Si    0.64548  -0.82329   0.56688   0.00000  Uiso   1.00
Si4    Si   -0.38161  -0.67646   0.12605   0.00000  Uiso   1.00
Si5    Si   -0.51028  -0.32335   0.23886   0.00000  Uiso   1.00
Si6    Si    0.76885  -0.17708   0.45069   0.00000  Uiso   1.00
loop_
_geom_bond_atom_site_label_1
_geom_bond_atom_site_label_2
_geom_bond_distance
_geom_bond_site_symmetry_2
_ccdc_geom_bond_type
Si1    Si2     2.349   3     S
Si1    Si3     2.360   3     S
Si1    Si1     2.397   2     S
Si1    Si2     2.377   2_645 S
Si2    Si1     2.349   3_445 S
Si2    Si1     2.377   2_445 S
Si2    Si2     2.378   2_535 S
Si2    Si4     2.377   4_636 S
Si3    Si1     2.360   3_445 S
Si3    Si3     2.392   2_535 S
Si3    Si6     2.391   2_545 S
Si3    Si6     2.365   3_445 S
Si4    Si2     2.377   4_334 S
Si4    Si5     2.344   3_545 S
Si4    Si5     2.382   2_545 S
Si4    Si4     2.389   2_545 S
Si5    Si6     2.365   1_455 S
Si5    Si4     2.344   3_455 S
Si5    Si4     2.382   2_545 S
Si5    Si5     2.391   2_545 S
Si6    Si5     2.365   1_655 S
Si6    Si3     2.391   2_545 S
Si6    Si3     2.365   3     S
Si6    Si6     2.397   2     S
