# Supplementary material for: High-throughput calculation screening for new silicon allotropes with monoclinic symmetry
Source: IUCrJ. 2023 Jun 17;10(Pt 4):464–74. doi: 10.1107/S2052252523004207 (PMC10324479; doi:10.1107/S2052252523004207)
Supplement: Supplementary file 2 [file m-10-00464-sup2.zip › CIF files of 87 new silicon allotropes/8-6-24-235459.cif]

data_8-6-24-r468-id1-235459
_audit_creation_date              2022-08-06
_audit_creation_method            'Materials Studio'
_symmetry_space_group_name_H-M    'CM'
_symmetry_Int_Tables_number       8
_symmetry_cell_setting            monoclinic
loop_
_symmetry_equiv_pos_as_xyz
  x,y,z
  x,-y,z
  x+1/2,y+1/2,z
  x+1/2,-y+1/2,z
_cell_length_a                    7.7160
_cell_length_b                    7.0490
_cell_length_c                    11.6943
_cell_angle_alpha                 90.0000
_cell_angle_beta                  120.0315
_cell_angle_gamma                 90.0000
loop_
_atom_site_label
_atom_site_type_symbol
_atom_site_fract_x
_atom_site_fract_y
_atom_site_fract_z
_atom_site_U_iso_or_equiv
_atom_site_adp_type
_atom_site_occupancy
Si1    Si    1.29516  -0.33143   0.81586   0.00000  Uiso   1.00
Si2    Si    0.77408  -0.17014   0.48068   0.00000  Uiso   1.00
Si3    Si   -0.03643  -0.82891   0.37131   0.00000  Uiso   1.00
Si4    Si   -0.17566  -0.67125   0.16369   0.00000  Uiso   1.00
Si5    Si    0.99179  -0.83061   0.71271   0.00000  Uiso   1.00
Si6    Si   -0.53401  -0.66980   0.05109   0.00000  Uiso   1.00
loop_
_geom_bond_atom_site_label_1
_geom_bond_atom_site_label_2
_geom_bond_distance
_geom_bond_site_symmetry_2
_ccdc_geom_bond_type
Si1    Si1     2.376   2_545 S
Si1    Si5     2.327   2_545 S
Si1    Si5     2.364   3     S
Si1    Si6     2.382   2_746 S
Si2    Si5     2.371   2_545 S
Si2    Si2     2.399   2     S
Si2    Si3     2.358   3     S
Si2    Si3     2.376   2_645 S
Si3    Si4     2.382   .     S
Si3    Si2     2.358   3_445 S
Si3    Si2     2.376   2_445 S
Si3    Si3     2.412   2_535 S
Si4    Si6     2.395   .     S
Si4    Si6     2.372   4_535 S
Si4    Si4     2.414   2_545 S
Si5    Si1     2.327   2_545 S
Si5    Si1     2.364   3_445 S
Si5    Si2     2.371   2_545 S
Si5    Si5     2.388   2_535 S
Si6    Si1     2.382   2_344 S
Si6    Si4     2.372   4_435 S
Si6    Si6     2.394   2_545 S
